# Supplementary material for: Genome-wide Identification and Evolutionary Analysis of NBS-LRR Genes From Secale cereale
Source: Front Genet. 2021 Nov 9;12:771814. doi: 10.3389/fgene.2021.771814 (PMC8630680; doi:10.3389/fgene.2021.771814)
Supplement: Supplementary file 1 [file Table1.XLS]

## Sheet: Sheet1
Table S1. Detailed features of NLR genes identified from S. cereale genome.
Gene Identifier	Classification	Subclass	Singleton/Cluster	No. of Genes in Cluster	Copy types	Strat	Stop
ScWN1R01G007900.2	CNL	CNL	S	1	Dispersed	8860234	8871142
ScWN1R01G013900.1	CNL	CNL	S	1	Dispersed	11890622	11906291
ScWN1R01G016000.1	CNL	CN	S	1	Dispersed	12722931	12728115
ScWN1R01G018100.1	CNL	CNL	S	1	Dispersed	13559732	13563498
ScWN1R01G019600.1	CNL	CNL	S	1	Proximal	14929633	14933498
ScWN1R01G019700.1	CNL	NL	S	1	Dispersed	15197920	15201894
ScWN1R01G021800.1	CNL	N	S	1	Dispersed	16203999	16205563
ScWN1R01G029500.1	CNL	N	C	3	Dispersed	20679313	20682678
ScWN1R01G030000.1	CNL	CNL			Proximal	20879862	20927178
ScWN1R01G030200.3	CNL	CNL			Proximal	21001765	21008507
ScWN1R01G032700.1	CNL	N	S	1	Dispersed	22366696	22696217
ScWN1R01G033000.1	CNL	CN	C	3	Dispersed	23031879	23037818
ScWN1R01G033100.1	CNL	N			Proximal	23038115	23043493
ScWN1R01G033300.1	CNL	N			Proximal	23111528	23116954
ScWN1R01G036700.1	CNL	CN	C	2	Tandem	26718441	26723051
ScWN1R01G036800.1	CNL	CN			Tandem	26749397	26751331
ScWN1R01G038100.2	CNL	NL	S	1	Dispersed	28124697	28132171
ScWN1R01G042900.1	CNL	N	S	1	Dispersed	32662483	32665982
ScWN1R01G062900.1	CNL	CNN	S	1	Proximal	54674377	54679181
ScWN1R01G063300.1	CNL	CNNL	S	1	Proximal	55020848	55027104
ScWN1R01G083000.1	CNL	NL	C	2	Dispersed	82789759	82793137
ScWN1R01G083200.1	CNL	CNL			Dispersed	82910460	82915506
ScWN1R01G088200.1	CNL	NL	S	1	Dispersed	85501086	85504708
ScWN1R01G090000.1	CNL	NL	S	1	Dispersed	86618528	86626672
ScWN1R01G111600.1	CNL	CN	S	1	Dispersed	122514319	122518572
ScWN1R01G116700.1	CNL	N	C	2	Dispersed	130442521	130444774
ScWN1R01G116800.1	CNL	N			Proximal	130491705	130497342
ScWN1R01G117000.1	CNL	N	S	1	Proximal	130943437	130946415
ScWN1R01G121900.1	CNL	N	C	3	Tandem	138706974	138716045
ScWN1R01G122000.1	CNL	N			Tandem	138814252	138820122
ScWN1R01G122100.1	CNL	N			Tandem	138865923	138870741
ScWN1R01G126400.1	CNL	CN	S	1	Dispersed	144114392	144119155
ScWN1R01G141800.1	CNL	NL	S	1	Dispersed	165504580	165509970
ScWN1R01G164300.1	CNL	NL	S	1	Dispersed	213034452	213048665
ScWN1R01G204100.1	CNL	N	S	1	Dispersed	413919994	413923555
ScWN1R01G217900.1	CNL	NL	S	1	Dispersed	451572661	451577972
ScWN1R01G285300.1	CNL	NL	S	1	Dispersed	570788629	570792481
ScWN1R01G293700.3	CNL	CNL	S	1	Dispersed	583296167	583301057
ScWN1R01G328000.1	CNL	STKc_IRAK-CNL	S	1	Dispersed	653557596	653568124
ScWN1R01G336600.1	CNL	CN	S	1	Dispersed	666103804	666110305
ScWN1R01G355600.1	CNL	NL	S	1	Dispersed	695670543	695673875
ScWN1R01G371000.1	CNL	CNL	S	1	Dispersed	718147690	718153772
ScWN1R01G372400.1	CNL	CNL	C	2	Tandem	719964378	719967764
ScWN1R01G372500.1	CNL	CNL			Tandem	719974368	719978859
ScWN1R01G388300.2	CNL	CNL	S	1	Dispersed	743728193	743734058
ScWN1R01G406700.1	CNL	CNL	S	1	Dispersed	764063607	764074155
ScWN1R01G418400.1	CNL	CNL	S	1	Dispersed	779870828	779874200
ScWN1R01G419500.1	CNL	CNL	S	1	Dispersed	781052709	781068087
ScWN1R01G433400.1	CNL	CNL	S	1	Dispersed	796186031	796190210
ScWN1R01G436000.1	CNL	N	S	1	Dispersed	798716948	798718798
ScWN1R01G437900.1	CNL	CN	S	1	Dispersed	801514970	801518602
ScWN1R01G465200.1	CNL	CNL	S	1	Dispersed	835319409	835325888
ScWN1R01G468800.1	CNL	CNL	C	2	Tandem	838638108	838642530
ScWN1R01G468900.1	CNL	CN			Tandem	838645202	838647023
ScWN1R01G478500.1	CNL	NL	S	1	Dispersed	848191178	848194984
ScWN1R01G487000.1	CNL	N	C	5	Tandem	857023032	857024498
ScWN1R01G487100.1	CNL	N			Tandem	857028245	857030497
ScWN1R01G487200.1	CNL	N			Tandem	857030748	857033601
ScWN1R01G487300.1	CNL	N			Tandem	857034164	857036319
ScWN1R01G487400.1	CNL	N			WGD or Segmental	857038809	857040293
ScWN1R01G505100.1	CNL	N	S	1	Dispersed	873247461	873253013
ScWN1R01G517100.3	CNL	CNL	S	1	Dispersed	881322936	881334519
ScWN1R01G519500.1	CNL	N	C	2	Tandem	884569953	884573524
ScWN1R01G519600.1	CNL	N			Tandem	884588599	884593465
ScWN1R01G520500.1	CNL	CNL-tolA	S	1	Dispersed	885301083	885306249
ScWN1R01G527500.1	CNL	CNL	S	1	Dispersed	892137055	892140873
ScWN1R01G546700.1	CNL	NN	S	1	Dispersed	912520610	912531572
ScWN1R01G549100.4	CNL	CNL	S	1	Dispersed	914174493	914180573
ScWN1R01G553700.2	CNL	CNNN	C	3	Tandem	918546065	918558169
ScWN1R01G553800.1	CNL	CNN			Tandem	918596184	918605979
ScWN1R01G554200.1	CNL	CNN			Proximal	918690605	918718166
ScWN1R01G563200.1	CNL	CN	S	1	Dispersed	925025160	925034073
ScWN1R01G572100.1	CNL	NL	S	1	Dispersed	930352803	930358188
ScWN1R01G574900.1	CNL	CNL	S	1	Dispersed	932490849	932494824
ScWN1R01G575300.1	CNL	CNL	S	1	Dispersed	932818619	932854605
ScWN1R01G576700.2	CNL	CNL	C	2	Tandem	933669895	933675903
ScWN1R01G576800.1	CNL	CNL			Tandem	933692239	933710858
ScWN2R01G008800.2	CNL	CNL	S	1	Dispersed	6371959	6375370
ScWN2R01G027700.1	CNL	CNL	S	1	Dispersed	21333581	21337831
ScWN2R01G029200.2	CNL	CNL-Jacalin	S	1	Dispersed	23247878	23255158
ScWN2R01G080400.1	CNL	N	S	1	Dispersed	85680417	85684151
ScWN2R01G108300.1	CNL	CN	S	1	Dispersed	121738714	121741712
ScWN2R01G116000.1	CNL	CN	S	1	Dispersed	128910391	128915182
ScWN2R01G184000.1	CNL	CNL	S	1	Dispersed	225716504	225725066
ScWN2R01G202300.1	CNL	CNNL	C	2	Tandem	260394723	260401045
ScWN2R01G202400.2	CNL	CNNL			Tandem	260443011	260451495
ScWN2R01G203800.1	CNL	CNL	S	1	Dispersed	261899110	261902337
ScWN2R01G204700.3	CNL	CNL	S	1	Dispersed	262965482	262970356
ScWN2R01G255500.1	CNL	RecA-like-N	S	1	Dispersed	459284824	459290319
ScWN2R01G265100.1	CNL	CN	S	1	Dispersed	486523612	486526558
ScWN2R01G283300.1	CNL	N	S	1	Dispersed	547873542	547874915
ScWN2R01G338200.1	CNL	CN	S	1	Dispersed	692253516	692256641
ScWN2R01G345700.1	CNL	CNL	C	2	Dispersed	708695061	708699837
ScWN2R01G345800.1	CNL	NL			Dispersed	708925998	708942318
ScWN2R01G392900.1	CNL	NL	S	1	Dispersed	788814912	788818202
ScWN2R01G396200.1	CNL	NL	S	1	Dispersed	793556636	793559915
ScWN2R01G409800.1	CNL	CN	S	1	Dispersed	815875194	815881715
ScWN2R01G428700.1	CNL	N	S	1	Dispersed	840510945	840519334
ScWN2R01G434100.1	CNL	ZnF_BED-N	S	1	Dispersed	846287343	846295123
ScWN2R01G440100.1	CNL	NL	S	1	Dispersed	858005482	858010045
ScWN2R01G444900.1	CNL	NL	S	1	Dispersed	864542802	864547251
ScWN2R01G450300.1	CNL	ZnF_BED-N	S	1	Dispersed	873158528	873165571
ScWN2R01G469000.1	CNL	CNL	S	1	Dispersed	911862729	911865651
ScWN2R01G470200.1	CNL	CNL	S	1	Dispersed	913073894	913077864
ScWN2R01G488900.1	CNL	CNL	S	1	Dispersed	939849796	939852564
ScWN2R01G520000.1	CNL	ZnF_BED-N	S	1	Proximal	979348484	979355081
ScWN2R01G520800.1	CNL	ZnF_BED-N	S	1	Proximal	980285344	980291042
ScWN2R01G521500.1	CNL	N	S	1	Proximal	980826198	980838869
ScWN2R01G542000.1	CNL	CNL	S	1	Dispersed	1001760282	1001817943
ScWN2R01G542600.1	CNL	CNL	S	1	Dispersed	1002272521	1002277132
ScWN2R01G563100.1	CNL	CN	S	1	Dispersed	1026299055	1026337626
ScWN2R01G572100.1	CNL	CNL-S_TKc	C	2	Tandem	1036305388	1036309981
ScWN2R01G572200.3	CNL	CNL-PKc_like			Tandem	1036324199	1036331907
ScWN2R01G582200.1	CNL	CNL	S	1	Dispersed	1046679599	1046684650
ScWN2R01G594500.1	CNL	CN	S	1	Dispersed	1058815522	1058822552
ScWN2R01G602600.1	CNL	N	S	1	Dispersed	1072702102	1072707264
ScWN2R01G616500.1	CNL	N	S	1	Dispersed	1085279871	1085296817
ScWN2R01G633200.1	CNL	CN	S	1	Dispersed	1097778599	1097782266
ScWN2R01G654800.1	CNL	CNL	C	2	Tandem	1120418198	1120421117
ScWN2R01G654900.1	CNL	CN			Tandem	1120426908	1120430240
ScWN2R01G658500.1	CNL	CN	S	1	Dispersed	1122426840	1122431547
ScWN2R01G659400.1	CNL	CN	S	1	Dispersed	1123136136	1123145212
ScWN2R01G669000.1	CNL	CNL	C	2	Proximal	1128980767	1128993654
ScWN2R01G669400.1	CNL	CNL			Proximal	1129223677	1129228415
ScWN2R01G671700.1	CNL	NL	C	2	Proximal	1130255000	1130260419
ScWN2R01G672000.1	CNL	CNL			Proximal	1130325611	1130338547
ScWN2R01G673000.1	CNL	CN	S	1	Dispersed	1130589727	1130601167
ScWN2R01G678200.1	CNL	N	C	2	Proximal	1134991481	1134996971
ScWN2R01G678700.4	CNL	N			Proximal	1135166759	1135171954
ScWN2R01G680400.1	CNL	CNL	S	1	Dispersed	1136381732	1136385793
ScWN2R01G683700.1	CNL	N	S	1	Dispersed	1140353637	1140358479
ScWN3R01G004000.1	CNL	CNL	S	1	Dispersed	5181120	5185235
ScWN3R01G006700.1	CNL	N	S	1	Dispersed	7946501	7952047
ScWN3R01G007400.1	CNL	N	S	1	Proximal	8757748	8759175
ScWN3R01G008500.1	CNL	N	S	1	Proximal	9258438	9259972
ScWN3R01G014000.1	CNL	NL	S	1	Dispersed	15127796	15132884
ScWN3R01G022000.1	CNL	CN	S	1	Dispersed	18454331	18458463
ScWN3R01G024000.1	CNL	CN-TRX_family	C	2	Dispersed	19150785	19154985
ScWN3R01G024100.1	CNL	N			Dispersed	19168702	19178228
ScWN3R01G053100.1	CNL	CNL	S	1	Dispersed	37699154	37703218
ScWN3R01G058300.1	CNL	N	S	1	Dispersed	43084923	43086801
ScWN3R01G067300.1	CNL	CN	S	1	Dispersed	49985328	49988308
ScWN3R01G070400.3	CNL	CN	S	1	Dispersed	52674114	52679235
ScWN3R01G081100.1	CNL	CNL	S	1	Dispersed	67072600	67085124
ScWN3R01G085900.1	CNL	CNL	S	1	Dispersed	72603216	72607466
ScWN3R01G095500.1	CNL	CNL	S	1	WGD or Segmental	83898491	83903721
ScWN3R01G098900.1	CNL	CNL	S	1	WGD or Segmental	86882042	86887818
ScWN3R01G099600.1	CNL	CNL	S	1	Proximal	87235089	87239670
ScWN3R01G103400.1	CNL	CNLCNL	S	1	Dispersed	91978466	92076942
ScWN3R01G105800.1	CNL	CNNL	S	1	Dispersed	95500957	95511674
ScWN3R01G107200.1	CNL	NL	S	1	Dispersed	97058682	97066328
ScWN3R01G107400.1	CNL	CNL	C	2	Tandem	97393047	97396013
ScWN3R01G107500.1	CNL	CNL			Tandem	97401574	97408122
ScWN3R01G110300.1	CNL	CN	C	5	Proximal	99949821	99954410
ScWN3R01G110800.1	CNL	CNL			Tandem	100195936	100199436
ScWN3R01G110900.1	CNL	CNL			Tandem	100312280	100316080
ScWN3R01G111100.1	CNL	CN			Tandem	100357240	100360552
ScWN3R01G111200.1	CNL	CNL			Tandem	100586383	100589453
ScWN3R01G117000.2	CNL	CNL	C	2	Tandem	107205489	107211461
ScWN3R01G117100.2	CNL	CN			Tandem	107237514	107242067
ScWN3R01G118700.1	CNL	CNL	S	1	Dispersed	110005760	110010100
ScWN3R01G157500.1	CNL	CNL	S	1	Dispersed	174004401	174024175
ScWN3R01G161900.1	CNL	CNL	S	1	Proximal	184226006	184333162
ScWN3R01G162700.1	CNL	CNL	S	1	Proximal	184652653	184655795
ScWN3R01G163700.1	CNL	CNL	S	1	Dispersed	185069540	185072293
ScWN3R01G203100.1	CNL	N	S	1	Dispersed	245623131	245625779
ScWN3R01G259800.1	CNL	N	S	1	Dispersed	410567838	410570388
ScWN3R01G308900.1	CNL	N-MscK	S	1	Dispersed	705686325	705691108
ScWN3R01G313100.1	CNL	NL	S	1	Dispersed	713551807	713554875
ScWN3R01G378100.1	CNL	N	C	2	Proximal	829636371	829637888
ScWN3R01G378300.1	CNL	N			WGD or Segmental	829658341	829660410
ScWN3R01G401100.1	CNL	CNL	S	1	Dispersed	864490066	864492769
ScWN3R01G409100.1	CNL	NL	C	2	Tandem	876452501	876456076
ScWN3R01G409200.1	CNL	NL			Tandem	876677071	876679797
ScWN3R01G517300.1	CNL	ZnF_BED-N	C	3	Tandem	1038876914	1038881359
ScWN3R01G517400.1	CNL	ZnF_BED-N			Tandem	1038894286	1038899999
ScWN3R01G517800.1	CNL	N			Proximal	1038990876	1038996562
ScWN3R01G519100.3	CNL	CNL	S	1	Dispersed	1041252862	1041259350
ScWN3R01G522800.1	CNL	CNL	S	1	Dispersed	1043307954	1043312953
ScWN3R01G543600.1	CNL	CNNL	C	2	Dispersed	1061855063	1061860852
ScWN3R01G543900.1	CNL	ZnF_BED-N			Dispersed	1061979929	1061985547
ScWN3R01G547500.1	CNL	NL	S	1	Dispersed	1063731657	1063734006
ScWN3R01G548800.1	CNL	CNNL	S	1	Dispersed	1064513681	1064524150
ScWN3R01G549700.1	CNL	CN	S	1	Dispersed	1065725646	1065732284
ScWN3R01G550500.1	CNL	CNL	C	15	Proximal	1066224328	1066229102
ScWN3R01G550600.3	CNL	CNL			Tandem	1066265465	1066271037
ScWN3R01G550700.1	CNL	CNL			Tandem	1066272302	1066275961
ScWN3R01G550900.1	CNL	CN			Proximal	1066395388	1066406250
ScWN3R01G551000.1	CNL	CNL			Tandem	1066417968	1066423233
ScWN3R01G551100.1	CNL	CNL			Tandem	1066464496	1066469761
ScWN3R01G551200.3	CNL	CN			Dispersed	1066576356	1066579227
ScWN3R01G551500.1	CNL	CNL			Tandem	1066776151	1066781689
ScWN3R01G551600.1	CNL	CNL			Tandem	1066782382	1066786958
ScWN3R01G551700.1	CNL	CNL			Proximal	1066808773	1066821727
ScWN3R01G552300.1	CNL	CNL			Dispersed	1066988854	1066993612
ScWN3R01G552400.1	CNL	CNL			Tandem	1067027585	1067035239
ScWN3R01G552500.1	CNL	CNL			Tandem	1067056200	1067061618
ScWN3R01G552600.1	CNL	CN			Proximal	1067098116	1067101394
ScWN3R01G552700.1	CNL	CN			Proximal	1067105613	1067112782
ScWN3R01G553600.1	CNL	N	S	1	Proximal	1067426913	1067452701
ScWN3R01G555300.1	CNL	N	S	1	Proximal	1068534707	1068562050
ScWN3R01G564400.1	CNL	CN	C	4	Dispersed	1085475691	1085479659
ScWN3R01G565000.1	CNL	CN			Tandem	1085724672	1085728850
ScWN3R01G565100.1	CNL	CN			Tandem	1085752475	1085757136
ScWN3R01G565200.1	CNL	CN			Tandem	1085793021	1085814963
ScWN4R01G006400.1	CNL	NL	C	2	Dispersed	3344120	3348821
ScWN4R01G007000.1	CNL	CNL			Dispersed	3470894	3486604
ScWN4R01G008400.1	CNL	STKc_IRAK-CN	S	1	Dispersed	4286119	4295238
ScWN4R01G012800.1	CNL	STKc_IRAK-CN	C	2	Dispersed	13281606	13292172
ScWN4R01G012900.1	CNL	N			Dispersed	13411632	13414997
ScWN4R01G027400.1	CNL	CNL	S	1	Dispersed	22695333	22701311
ScWN4R01G066700.1	CNL	CNL	S	1	Dispersed	59270427	59308284
ScWN4R01G094800.1	CNL	CN	S	1	Dispersed	98151981	98156586
ScWN4R01G095200.1	CNL	STKc_IRAK-CN	S	1	Proximal	98540115	98546475
ScWN4R01G095500.1	CNL	CNL	S	1	Proximal	98930979	98933714
ScWN4R01G095900.1	CNL	CNN	S	1	Dispersed	99221975	99228107
ScWN4R01G140900.1	CNL	N	S	1	Dispersed	175887605	175890514
ScWN4R01G152800.1	CNL	CN	S	1	Dispersed	195361247	195365238
ScWN4R01G159500.1	CNL	N	S	1	Dispersed	206735639	206737228
ScWN4R01G174400.2	CNL	CNL	S	1	Dispersed	238897674	238901900
ScWN4R01G219700.1	CNL	CN-STKc_IRAK	S	1	Dispersed	516935633	516942304
ScWN4R01G261800.1	CNL	CNL	S	1	Proximal	606313671	606318211
ScWN4R01G262700.1	CNL	CN	S	1	Proximal	607264956	607270829
ScWN4R01G300200.1	CNL	CNL	S	1	Dispersed	671384179	671387782
ScWN4R01G316200.1	CNL	N-WRKY	S	1	Dispersed	696379358	696384490
ScWN4R01G324000.1	CNL	NN	S	1	Dispersed	706125000	706131586
ScWN4R01G356900.1	CNL	N	S	1	Dispersed	755903338	755922061
ScWN4R01G359600.1	CNL	CN	S	1	Dispersed	759707900	759717085
ScWN4R01G384500.1	CNL	N	S	1	Dispersed	792982636	792984225
ScWN4R01G387700.1	CNL	CN	C	3	Tandem	796313505	796385928
ScWN4R01G387800.1	CNL	CN			Tandem	796405974	796409369
ScWN4R01G387900.1	CNL	CN			Tandem	796589279	796592352
ScWN4R01G407900.1	CNL	CN	C	2	Dispersed	814497724	814502065
ScWN4R01G408000.1	CNL	NL			Dispersed	814526462	814527996
ScWN4R01G410000.1	CNL	N	C	2	Proximal	815816834	815818423
ScWN4R01G410700.1	CNL	N			Proximal	815904167	815906939
ScWN4R01G417800.1	CNL	N	S	1	Tandem	823365632	823373845
ScWN4R01G417900.1	CNL	N-AMN1	S	1	Tandem	823732025	823738344
ScWN4R01G438600.1	CNL	CNL	S	1	Dispersed	846876078	846918790
ScWN4R01G450300.1	CNL	CN	C	5	Tandem	860433934	860436523
ScWN4R01G450400.1	CNL	CNL			Tandem	860500161	860504670
ScWN4R01G450600.1	CNL	CN			Proximal	860522723	860523871
ScWN4R01G450700.1	CNL	CN			Tandem	860558702	860561797
ScWN4R01G450800.1	CNL	CNL			Tandem	860585715	860591108
ScWN4R01G451200.1	CNL	CNL	C	2	Proximal	860843393	860848032
ScWN4R01G451400.1	CNL	CN			Proximal	860919201	860922345
ScWN4R01G451800.1	CNL	CNL	C	5	Tandem	861177947	861181608
ScWN4R01G451900.1	CNL	CN			Tandem	861248325	861250652
ScWN4R01G452000.1	CNL	CN			Tandem	861496033	861500492
ScWN4R01G452100.1	CNL	NL			Tandem	861505327	861507093
ScWN4R01G452200.1	CNL	CNL			Tandem	861508329	861560563
ScWN4R01G452800.1	CNL	CNL	S	1	Proximal	861849425	861853301
ScWN4R01G462900.1	CNL	NL	S	1	Tandem	876706810	876716044
ScWN4R01G464100.1	CNL	CNL	C	5	Tandem	878028510	878037067
ScWN4R01G464200.4	CNL	CNL			Tandem	878119620	878132550
ScWN4R01G464300.1	CNL	CNL			Tandem	878143953	878152871
ScWN4R01G464500.1	CNL	NL			Proximal	878193368	878198050
ScWN4R01G464600.1	CNL	CNL			Proximal	878199874	878211807
ScWN4R01G470600.1	CNL	NL	S	1	Dispersed	883905134	883908103
ScWN4R01G470900.1	CNL	CNL	S	1	Dispersed	884191112	884197327
ScWN4R01G474800.1	CNL	CNL	S	1	Dispersed	888586136	888595330
ScWN4R01G476300.1	CNL	CN	S	1	Dispersed	891578632	891590535
ScWN4R01G481500.1	CNL	CNL	S	1	Proximal	899527643	899533445
ScWN4R01G481700.1	CNL	CNL	C	5	Tandem	899787959	899793860
ScWN4R01G481800.1	CNL	CN			Tandem	899915861	899923491
ScWN4R01G481900.1	CNL	CN			Tandem	899960694	899966093
ScWN4R01G482000.1	CNL	CNL			Tandem	900175070	900178525
ScWN4R01G482200.1	CNL	CNL			Proximal	900184282	900221681
ScWN4R01G483100.1	CNL	CNL	C	2	Dispersed	900947924	900953591
ScWN4R01G483200.1	CNL	NL			Dispersed	900966443	900969206
ScWN4R01G490200.1	CNL	CNL	S	1	Dispersed	906661087	906677810
ScWN4R01G506100.1	CNL	CNL	C	2	Dispersed	918695930	918699476
ScWN4R01G506200.1	CNL	NL			Dispersed	918743075	918748289
ScWN4R01G507200.1	CNL	CN	S	1	Dispersed	919867271	919870637
ScWN4R01G509300.3	CNL	CNL-STKc_CAMK	S	1	Proximal	921805253	921815081
ScWN4R01G509800.1	CNL	CNL	S	1	Proximal	922324817	922331085
ScWN4R01G509900.1	CNL	CNN	S	1	Dispersed	922596682	922601003
ScWN4R01G513400.1	CNL	N	S	1	Dispersed	925606916	925626979
ScWN4R01G514200.1	CNL	N	S	1	Proximal	925981387	926001230
ScWN4R01G515500.1	CNL	CN	S	1	WGD or Segmental	927869920	927879032
ScWN4R01G517000.1	CNL	CN	C	3	Dispersed	928637386	928641394
ScWN4R01G517100.1	CNL	N			Tandem	928643475	928660347
ScWN4R01G517200.1	CNL	CN			Tandem	928682393	928688930
ScWN4R01G522700.1	CNL	CN	S	1	WGD or Segmental	933727432	933732522
ScWN4R01G525500.1	CNL	N	S	1	Dispersed	936355194	936364238
ScWN4R01G526000.1	CNL	GRX_GRX_like-N	S	1	Dispersed	937050087	937058830
ScWN4R01G528500.1	CNL	N	S	1	Dispersed	940190239	940198927
ScWN4R01G538600.2	CNL	CNL	C	2	Dispersed	953423526	953429402
ScWN4R01G538700.1	CNL	CNL			Dispersed	953436248	953451781
ScWN4R01G540200.1	CNL	CN	S	1	Dispersed	954010654	954015390
ScWN4R01G540900.1	CNL	CN	S	1	Proximal	955356206	955365091
ScWN4R01G541400.1	CNL	CN-Kelch	S	1	Tandem	955639711	955646702
ScWN4R01G542300.1	CNL	CN	C	2	Dispersed	956482055	956487247
ScWN4R01G542400.1	CNL	GRX_GRX_like-CN			Proximal	956531557	956540567
ScWN4R01G543400.1	CNL	N	C	4	Dispersed	957324718	957329201
ScWN4R01G543500.1	CNL	GRX_GRX_like-CN			Dispersed	957513705	957521271
ScWN4R01G543700.1	CNL	CNL			Dispersed	957577989	957583331
ScWN4R01G543800.2	CNL	NL			Dispersed	957586178	957590449
ScWN4R01G569900.1	CNL	CN	S	1	Dispersed	980464397	980470363
ScWN4R01G573700.1	CNL	N	S	1	Dispersed	984076916	984082446
ScWN4R01G580700.1	CNL	CN	C	2	Dispersed	988250857	988254239
ScWN4R01G581200.1	CNL	CNL			Proximal	988491530	988497599
ScWN4R01G582100.1	CNL	N	S	1	Proximal	989912921	989919278
ScWN4R01G582500.1	CNL	CNL	S	1	Proximal	990365364	990371633
ScWN4R01G589700.1	CNL	CN	S	1	Dispersed	997082683	997087213
ScWN4R01G600700.1	CNL	NL	S	1	Dispersed	1009437610	1009440477
ScWN4R01G602000.1	CNL	CNN	S	1	Dispersed	1010289317	1010294761
ScWN4R01G618000.1	CNL	N	S	1	Dispersed	1024765955	1024767907
ScWN4R01G618300.1	CNL	CN	S	1	Proximal	1025630844	1025636695
ScWN4R01G618700.1	CNL	CN	S	1	Proximal	1026109971	1026116812
ScWN4R01G619200.1	CNL	CN	S	1	Proximal	1026543442	1026548642
ScWN4R01G619900.1	CNL	CN	S	1	Proximal	1027865650	1028001907
ScWN4R01G620100.1	CNL	CN	S	1	Proximal	1028121075	1028121935
ScWN4R01G620300.1	CNL	CN	S	1	Proximal	1028573954	1028579699
ScWN4R01G620700.1	CNL	CN	S	1	Proximal	1029288114	1029288974
ScWN4R01G621600.1	CNL	CNL	S	1	Dispersed	1031708144	1031714198
ScWN5R01G026200.1	CNL	CNL	S	1	Dispersed	22366778	22376346
ScWN5R01G031700.1	CNL	CN	S	1	Dispersed	27545729	27551209
ScWN5R01G040500.1	CNL	CNL	S	1	Dispersed	38486082	38491863
ScWN5R01G053400.1	CNL	N	S	1	Dispersed	55404744	55409691
ScWN5R01G069200.1	CNL	CNL-AMN1	S	1	Dispersed	88921936	88926721
ScWN5R01G071900.1	RNL	NL(RNL)	S	1	Dispersed	92913421	92918294
ScWN5R01G075400.1	CNL	CNNL	S	1	Dispersed	100101423	100115522
ScWN5R01G088700.9	CNL	CNL	S	1	Tandem	#N/A	#N/A
ScWN5R01G088800.4	CNL	CNL	S	1	Tandem	135991252	135998424
ScWN5R01G119900.1	CNL	ZnF_BED-N	C	2	Tandem	259169676	259174120
ScWN5R01G120000.1	CNL	ZnF_BED-N			Tandem	259186979	259191654
ScWN5R01G188000.1	CNL	CN	S	1	Dispersed	440545257	440548351
ScWN5R01G191500.2	CNL	STKc_IRAK-NL	S	1	Dispersed	442110606	442122570
ScWN5R01G192700.1	CNL	NL	C	3	Tandem	443576362	443581570
ScWN5R01G192800.1	CNL	CNL			Tandem	443730953	443740685
ScWN5R01G192900.1	CNL	NL			Tandem	443859466	443864045
ScWN5R01G196700.1	CNL	CNL	C	2	Proximal	447756410	447761861
ScWN5R01G196900.1	CNL	CNL-STKc_IRAK			Proximal	447869607	447881241
ScWN5R01G209900.2	CNL	CNL	S	1	Dispersed	470786437	470792050
ScWN5R01G226100.1	CNL	CNL	S	1	Dispersed	499469244	499490941
ScWN5R01G226400.1	CNL	NNL	S	1	Dispersed	499844723	499859367
ScWN5R01G244300.1	CNL	CNL	S	1	Dispersed	532338825	532343453
ScWN5R01G253300.2	CNL	CNL	S	1	Dispersed	545486266	545497524
ScWN5R01G254100.1	CNL	CNL	C	2	Dispersed	545887633	545891317
ScWN5R01G254300.1	CNL	NL			Dispersed	546084058	546089739
ScWN5R01G286000.1	CNL	CN	S	1	Dispersed	583243549	583247466
ScWN5R01G320100.1	CNL	CNL	S	1	Dispersed	624337818	624376969
ScWN5R01G324300.1	CNL	N	C	3	Tandem	628016240	628020409
ScWN5R01G324400.1	CNL	N			Tandem	628027424	628031387
ScWN5R01G324500.3	CNL	N			Tandem	628244671	628249017
ScWN5R01G327800.1	CNL	NL	S	1	Dispersed	633613385	633624854
ScWN5R01G333600.1	CNL	CNL	S	1	Dispersed	639243073	639248540
ScWN5R01G336200.1	CNL	N	S	1	Dispersed	643122444	643126472
ScWN5R01G359700.1	CNL	CN-GRAS	C	2	Dispersed	670013326	670018589
ScWN5R01G359800.1	CNL	CN			Dispersed	670042599	670043543
ScWN5R01G360500.1	CNL	N	S	1	Dispersed	670841059	670846245
ScWN5R01G364800.1	CNL	CNN	S	1	Dispersed	675412266	675417890
ScWN5R01G371400.1	CNL	N	S	1	Dispersed	682967809	682974462
ScWN5R01G372700.1	CNL	CNL	S	1	Dispersed	684195195	684200008
ScWN5R01G376600.1	CNL	CNL	S	1	Dispersed	688848305	688851689
ScWN5R01G380900.1	CNL	CN-internalin_H	C	2	Proximal	701449267	701454333
ScWN5R01G381000.1	CNL	CN-WRKY			Dispersed	701507207	701513802
ScWN5R01G393000.1	CNL	NL	S	1	Dispersed	714651133	714655919
ScWN5R01G394200.2	CNL	N	S	1	Dispersed	715722242	715727567
ScWN5R01G427700.2	CNL	CN	S	1	Dispersed	757096385	757120852
ScWN5R01G445300.1	CNL	CNL	S	1	Dispersed	773919854	773923328
ScWN5R01G468400.1	CNL	N	S	1	Dispersed	796635597	796641743
ScWN5R01G470400.1	CNL	N	S	1	Dispersed	798349062	798353041
ScWN5R01G473800.1	CNL	CNL	S	1	Dispersed	802099424	802122552
ScWN5R01G482500.1	CNL	CNL	S	1	Tandem	809955079	809960088
ScWN5R01G488800.2	CNL	NL	C	2	Dispersed	816461508	816466474
ScWN5R01G489300.1	CNL	N			Dispersed	816696087	816700909
ScWN5R01G490500.1	CNL	N	S	1	Dispersed	817254937	817258810
ScWN5R01G506400.1	CNL	N	S	1	Dispersed	832200444	832204739
ScWN5R01G517800.1	CNL	CN	S	1	Dispersed	843738352	843742151
ScWN5R01G518600.1	CNL	CNL-PCO_ADO	S	1	Dispersed	845047585	845057044
ScWN5R01G519700.1	CNL	N	S	1	Dispersed	846730121	846736526
ScWN5R01G526200.1	CNL	N	S	1	Dispersed	859225242	859225904
ScWN5R01G567000.1	CNL	CNL	C	2	Dispersed	898023214	898042014
ScWN5R01G567100.4	CNL	N-STKc_IRAK			Dispersed	898184894	898198662
ScWN5R01G567200.4	CNL	N	S	1	Dispersed	898597132	898602516
ScWN5R01G569800.1	CNL	N-STKc_IRAK	C	2	Dispersed	900347956	900356081
ScWN5R01G569900.1	CNL	NL			Dispersed	900400161	900403043
ScWN5R01G570500.1	CNL	CNL	S	1	Dispersed	900839290	900844880
ScWN5R01G603000.1	CNL	CNL	C	2	Tandem	926438735	926443816
ScWN5R01G603100.1	CNL	CNL			Tandem	926477201	926488577
ScWN5R01G622000.1	CNL	N	S	1	Tandem	944065939	944069015
ScWN5R01G631300.1	CNL	CN	S	1	Dispersed	950859761	950865461
ScWN5R01G638300.1	CNL	NL	S	1	Dispersed	957970607	957973960
ScWN5R01G664500.2	CNL	CN	S	1	Tandem	978292655	978311513
ScWN5R01G680600.1	CNL	N	S	1	Dispersed	991692649	991696630
ScWN6R01G010600.2	CNL	CN	S	1	Dispersed	9513083	9518916
ScWN6R01G021500.1	CNL	CN	S	1	Dispersed	15474583	15478276
ScWN6R01G026700.2	CNL	CN	S	1	Dispersed	20960773	20967833
ScWN6R01G032200.1	CNL	N	S	1	Dispersed	27263902	27268303
ScWN6R01G041500.1	CNL	CNL	S	1	Dispersed	41051025	41056061
ScWN6R01G042600.1	CNL	CN	S	1	Dispersed	42165981	42211435
ScWN6R01G047800.3	CNL	CNL	S	1	Dispersed	50226509	50231799
ScWN6R01G053300.1	CNL	CNL	C	2	Tandem	56739435	56765927
ScWN6R01G053400.2	CNL	CN			Tandem	56766548	56771093
ScWN6R01G153700.1	CNL	NL	S	1	Dispersed	442841532	442845475
ScWN6R01G165300.1	CNL	CNL	C	2	Tandem	476374832	476379707
ScWN6R01G165400.1	CNL	CN			Tandem	476389263	476394345
ScWN6R01G175900.1	CNL	CN	S	1	Dispersed	492517240	492524627
ScWN6R01G260300.1	CNL	CNL	S	1	Dispersed	639102817	639105922
ScWN6R01G265100.1	CNL	N	S	1	Proximal	647654375	647655868
ScWN6R01G267900.1	CNL	CNL-Exo70	S	1	Dispersed	649304515	649312569
ScWN6R01G324800.1	CNL	CN	S	1	Dispersed	721486484	721493930
ScWN6R01G337300.1	CNL	N	S	1	Dispersed	739008852	739022271
ScWN6R01G351300.1	CNL	N-STKc_IRAK	C	2	Tandem	751143651	751149117
ScWN6R01G351400.2	CNL	N-STKc_IRAK			Tandem	751161031	751167249
ScWN6R01G352400.2	CNL	N-STKc_IRAK	S	1	Dispersed	751466087	751472285
ScWN6R01G352800.1	CNL	CN	S	1	Dispersed	752043413	752047618
ScWN6R01G358500.1	CNL	CNL	S	1	Dispersed	756796600	756803419
ScWN6R01G373900.2	CNL	CNL	S	1	Dispersed	772046488	772051155
ScWN6R01G379100.1	CNL	CNL	S	1	Tandem	775641594	775663901
ScWN6R01G381100.1	CNL	CNL	C	2	Dispersed	777314620	777324945
ScWN6R01G381400.1	CNL	CN			Dispersed	777435902	777437501
ScWN6R01G383100.1	CNL	N	C	2	Proximal	779842590	779844488
ScWN6R01G383400.1	CNL	NL			Proximal	779949657	779953477
ScWN6R01G384000.1	CNL	CNL	C	3	Proximal	780321055	780326845
ScWN6R01G384200.1	CNL	N			Proximal	780451398	780453846
ScWN6R01G384400.1	CNL	NL			Proximal	780484067	780485644
ScWN6R01G384900.1	CNL	CN	S	1	Proximal	780831646	780835568
ScWN6R01G391800.1	CNL	NL	C	2	Dispersed	788058368	788061411
ScWN6R01G391900.1	CNL	NL			Dispersed	788061694	788066039
ScWN6R01G399100.1	CNL	NL	S	1	Dispersed	797532114	797534996
ScWN6R01G401700.1	CNL	CNL	S	1	Dispersed	799395686	799401837
ScWN6R01G420500.1	CNL	N	S	1	Dispersed	827607423	827626147
ScWN6R01G420700.1	CNL	NL	S	1	Dispersed	827959903	827962502
ScWN6R01G421300.1	CNL	CNL	C	8	Tandem	828933111	828937543
ScWN6R01G421400.1	CNL	CNL			Tandem	829008595	829012072
ScWN6R01G421500.1	CNL	CNL			Tandem	829108441	829113394
ScWN6R01G421600.1	CNL	CN			Proximal	829133697	829137032
ScWN6R01G421700.1	CNL	CNL			Proximal	829212230	829216104
ScWN6R01G421800.1	CNL	CNL			Proximal	829265577	829271055
ScWN6R01G421900.1	CNL	CNL			Proximal	829282623	829285817
ScWN6R01G422000.1	CNL	NL			Proximal	829293988	829297784
ScWN6R01G433000.1	CNL	N	S	1	Dispersed	838042710	838046573
ScWN6R01G452200.1	CNL	N	C	2	Tandem	857266286	857272826
ScWN6R01G452300.1	CNL	N			Tandem	857429948	857436546
ScWN6R01G460200.1	CNL	CNL	S	1	Dispersed	866885738	866908651
ScWN6R01G465600.1	CNL	CNL	C	2	Tandem	870710093	870715520
ScWN6R01G465700.1	CNL	CN			Tandem	870919274	870963375
ScWN6R01G479900.1	CNL	N	C	9	Tandem	884443979	884448405
ScWN6R01G480000.1	CNL	NL			Tandem	884452325	884456982
ScWN6R01G480200.1	CNL	CN			Tandem	884544656	884548485
ScWN6R01G480300.1	CNL	CNL			Tandem	884551895	884555735
ScWN6R01G480400.1	CNL	CNL			Tandem	884721706	884725989
ScWN6R01G480700.1	CNL	NNL			Proximal	884791826	884799147
ScWN6R01G480900.1	CNL	NN			Proximal	884972499	884982924
ScWN6R01G481200.1	CNL	CNN			Tandem	885117160	885127558
ScWN6R01G481300.1	CNL	CNN			Tandem	885194885	885220286
ScWN6R01G506000.1	CNL	CN	S	1	Dispersed	911020118	911024027
ScWN6R01G511400.1	CNL	CNL	S	1	Dispersed	916248847	916262101
ScWN6R01G511800.1	CNL	CNL	S	1	Dispersed	916607995	916613504
ScWN6R01G514300.1	CNL	CNL	S	1	Dispersed	920441308	920446764
ScWN6R01G522400.1	CNL	CN	S	1	Dispersed	928955021	928963414
ScWN6R01G531400.1	CNL	CN	S	1	Proximal	935622681	935628595
ScWN6R01G531600.1	CNL	CN	S	1	Proximal	936328615	936372289
ScWN6R01G539500.1	CNL	atpG-N	S	1	Dispersed	942853551	942862346
ScWN6R01G549800.1	CNL	CNN	S	1	Dispersed	952865420	952874791
ScWN6R01G551500.1	CNL	CN	S	1	Dispersed	953568250	953579945
ScWN6R01G554900.1	CNL	N	S	1	Dispersed	959075012	959116892
ScWN6R01G561500.1	CNL	NL	C	2	Dispersed	964782248	964786016
ScWN6R01G561600.1	CNL	CNL			Dispersed	964794763	964797407
ScWN6R01G563400.1	CNL	CNL	C	2	Proximal	967860108	967865171
ScWN6R01G563600.1	CNL	N			Proximal	967938862	967940187
ScWN6R01G566700.1	CNL	CN	S	1	Dispersed	975975426	976002635
ScWN6R01G574300.1	CNL	CNL	S	1	Dispersed	987062932	987066194
ScWN6R01G574600.1	CNL	N	S	1	Dispersed	987965664	987972057
ScWN6R01G575400.1	CNL	CN	S	1	Proximal	989104840	989107512
ScWN6R01G575700.1	CNL	N	C	3	Tandem	989413126	989462331
ScWN6R01G575800.1	CNL	CN			Tandem	989525932	989530046
ScWN6R01G575900.1	CNL	CN			Proximal	989585238	989588089
ScWN6R01G581700.1	CNL	CN	C	2	Dispersed	996580895	996582010
ScWN6R01G581800.1	CNL	N			Dispersed	996744059	996789421
ScWN6R01G591800.1	CNL	N	S	1	Dispersed	1005061260	1005065888
ScWN6R01G592800.1	CNL	N	S	1	Dispersed	1006035846	1006037983
ScWN6R01G593800.1	CNL	CNN	S	1	Proximal	1008283929	1008302918
ScWN6R01G594500.1	CNL	CNN	S	1	Proximal	1008747175	1008757012
ScWN6R01G595300.1	CNL	N	S	1	Dispersed	1009165230	1009169015
ScWN6R01G596100.1	CNL	CNL	S	1	Dispersed	1009801912	1009808516
ScWN6R01G600700.1	CNL	N	S	1	Proximal	1013712941	1013717358
ScWN6R01G601200.1	CNL	NL	C	2	Proximal	1014231345	1014235705
ScWN6R01G601400.1	CNL	N			Proximal	1014274866	1014279760
ScWN6R01G604400.3	CNL	CNN	C	2	Dispersed	1016895353	1016901701
ScWN6R01G604900.1	CNL	N			Dispersed	1017126810	1017132020
ScWN6R01G605900.1	CNL	CN	C	2	Dispersed	1018214588	1018218275
ScWN6R01G606000.2	CNL	CNL			Dispersed	1018241479	1018248799
ScWN6R01G606400.1	CNL	Motile_Sperm-CNL	C	4	Proximal	1018512438	1018549320
ScWN6R01G606700.1	CNL	STKc_IRAK-CN			Tandem	1018665686	1018679319
ScWN6R01G606800.1	CNL	STKc_MAP3K-like-CN			Tandem	1018777201	1018786997
ScWN6R01G607100.2	CNL	STKc_IRAK-CN			Proximal	1018887592	1018895625
ScWN6R01G611900.1	CNL	CN	S	1	Dispersed	1022962404	1022968800
ScWN7R01G003900.5	CNL	ZnF_BED-N	S	1	Dispersed	6324408	6335459
ScWN7R01G004400.1	CNL	CNL	C	3	Dispersed	6673164	6677160
ScWN7R01G004500.1	CNL	CNL			Dispersed	6694268	6698566
ScWN7R01G005400.1	CNL	NL			Dispersed	6890738	6895616
ScWN7R01G008300.1	CNL	CNN	S	1	Dispersed	8319242	8325342
ScWN7R01G012700.1	CNL	CNL	S	1	Dispersed	10325604	10330045
ScWN7R01G015500.1	CNL	N	S	1	Dispersed	11646080	11649485
ScWN7R01G016200.1	CNL	N	C	5	Tandem	12214906	12216338
ScWN7R01G016300.1	CNL	N			Tandem	12348355	12356724
ScWN7R01G017000.1	CNL	N			Proximal	12458849	12460292
ScWN7R01G018200.2	CNL	CNL			Dispersed	12627600	12635703
ScWN7R01G018500.1	CNL	CNL			Dispersed	12811425	12825407
ScWN7R01G020100.1	CNL	N	C	2	Dispersed	13765694	13769705
ScWN7R01G020500.1	CNL	CN			Tandem	13848424	13856002
ScWN7R01G031600.1	CNL	CN	C	2	Proximal	22262531	22278388
ScWN7R01G031900.1	CNL	CNL			Proximal	22476258	22481666
ScWN7R01G048900.1	CNL	CNL	S	1	Dispersed	33469721	33475544
ScWN7R01G054900.2	CNL	STKc_IRAK-N-CG-1	C	2	Dispersed	38528165	38547952
ScWN7R01G055000.2	CNL	N			Dispersed	38686367	38690823
ScWN7R01G074400.1	CNL	CNL	S	1	Dispersed	60170915	60174973
ScWN7R01G079100.1	CNL	CN	S	1	Dispersed	65068638	65072465
ScWN7R01G093800.1	CNL	N	S	1	Dispersed	81474585	81477151
ScWN7R01G188100.1	CNL	NL	S	1	Dispersed	225887389	225892523
ScWN7R01G248500.1	CNL	CNNL	S	1	Dispersed	353279256	353290358
ScWN7R01G285500.1	CNL	CNL	S	1	Dispersed	560691143	560693893
ScWN7R01G287500.1	CNL	STKc_MAP3K-like-NL	S	1	Dispersed	571915258	571922313
ScWN7R01G288100.1	CNL	CNL	S	1	Dispersed	572551093	572604464
ScWN7R01G298200.1	CNL	CNL	S	1	Dispersed	612449525	612454357
ScWN7R01G334100.1	CNL	CNL	S	1	Dispersed	682958651	682969889
ScWN7R01G336600.1	CNL	CNL	S	1	Dispersed	687981855	687988751
ScWN7R01G394300.1	CNL	N	S	1	Dispersed	796527145	796545622
ScWN7R01G411100.1	CNL	CNL	S	1	Dispersed	828728751	828736647
ScWN7R01G416800.1	CNL	N	S	1	Proximal	836111369	836114364
ScWN7R01G426100.1	CNL	CNL	S	1	Dispersed	848472003	848474943
ScWN7R01G436600.1	CNL	CN	S	1	Dispersed	861621240	861625640
ScWN7R01G441900.2	CNL	CNL	C	2	Dispersed	868873028	868884399
ScWN7R01G442000.2	CNL	CNL			Dispersed	869005224	869010008
ScWN7R01G447700.1	CNL	CNN	S	1	Dispersed	876477668	876484598
ScWN7R01G452700.2	CNL	N	S	1	Proximal	882213467	882221101
ScWN7R01G457900.1	CNL	CNL	S	1	Dispersed	890155508	890161236
ScWN7R01G459900.1	CNL	CNL	S	1	Dispersed	894430806	894434089
ScWN7R01G473500.1	CNL	CN	C	2	Dispersed	920678225	920681298
ScWN7R01G473600.1	CNL	CNL			Dispersed	920740504	920744461
ScWN7R01G486200.2	CNL	CNL	S	1	Dispersed	933388131	933392612
ScWN7R01G521100.1	CNL	CN	S	1	Dispersed	975044966	975083431
ScWN7R01G527000.1	CNL	CNL	C	8	Tandem	976877082	976882236
ScWN7R01G527100.1	CNL	CN			Tandem	976963123	976967254
ScWN7R01G527200.1	CNL	CN			Tandem	977060241	977068453
ScWN7R01G527300.1	CNL	CNL			Tandem	977086282	977094184
ScWN7R01G527400.1	CNL	CN			Tandem	977148687	977158942
ScWN7R01G527500.2	CNL	CN			Tandem	977163600	977170787
ScWN7R01G527600.1	CNL	CN			Tandem	977206939	977331708
ScWN7R01G527700.3	CNL	CNL			Proximal	977390582	977399346
ScWN7R01G533000.1	CNL	N	S	1	Dispersed	982132117	982135472
ScWN7R01G541000.5	CNL	CNL	C	3	Dispersed	985718273	985723036
ScWN7R01G541100.1	CNL	NL			Tandem	985801559	985807871
ScWN7R01G541200.1	CNL	NL			Tandem	985840101	985845067
ScWN7R01G544600.2	CNL	CNL	S	1	Dispersed	988439421	988478572
ScWN7R01G546800.1	CNL	N	S	1	Dispersed	989620662	989622821
ScWN7R01G548800.1	CNL	CNL	C	2	Tandem	992050682	992058941
ScWN7R01G548900.1	CNL	CNL			Tandem	992075183	992083120
ScWN7R01G551800.1	CNL	N	S	1	Dispersed	994504316	994506833
ScWN7R01G553400.1	CNL	N	S	1	Dispersed	996027847	996032220
ScWN7R01G559700.1	CNL	CNL	S	1	Dispersed	999166790	999171529
ScWN7R01G560800.1	CNL	N	S	1	Proximal	1000196251	1000208992
ScWN7R01G565000.1	CNL	N	C	2	Tandem	1002480491	1002488549
ScWN7R01G565100.1	CNL	N			Tandem	1002500399	1002506211
ScWNUn01G006700.1	CNL	NL	S	1	Dispersed	17391295	17396948
ScWNUn01G022800.1	CNL	NNL	S	1	Dispersed	57802892	57806980
ScWNUn01G025100.1	CNL	CNL	S	1	Dispersed	61738991	61747596
ScWNUn01G032900.2	CNL	NL	S	1	Dispersed	86616697	86621155
ScWNUn01G046100.1	CNL	CN	S	1	Dispersed	134074469	134079432
ScWNUn01G055800.1	CNL	N	S	1	Dispersed	164677066	164681030
ScWNUn01G059800.1	CNL	N	S	1	Dispersed	176770888	176771337
ScWNUn01G065700.1	CNL	N	S	1	Dispersed	204624055	204630427
ScWNUn01G066200.1	CNL	CNL	S	1	Dispersed	207744527	207748940
ScWNUn01G077100.1	CNL	CNL	S	1	Dispersed	222563229	222569514
ScWNUn01G077400.1	CNL	CN	S	1	Dispersed	223165257	223169425
ScWNUn01G078700.2	CNL	CNL	S	1	Dispersed	225840979	225847871
ScWNUn01G099600.1	CNL	CN	S	1	Dispersed	246212693	246218731
ScWNUn01G101800.2	CNL	CN	S	1	Dispersed	252584985	252588650
ScWNUn01G104400.1	CNL	N	S	1	Dispersed	255826800	255831647
ScWNUn01G107000.1	CNL	CNL	S	1	Dispersed	260425158	260432206
ScWNUn01G120200.1	CNL	N	S	1	Dispersed	284388309	284392174
ScWNUn01G137900.1	CNL	CN	S	1	Dispersed	330709088	330712381
ScWNUn01G142000.1	CNL	N	S	1	Dispersed	344706770	344710614
ScWNUn01G167200.1	CNL	N	S	1	Dispersed	400030029	400035913
ScWNUn01G175100.1	CNL	CN	S	1	Dispersed	412280363	412286196
ScWNUn01G181200.1	CNL	NL	S	1	Dispersed	433372947	433380942
ScWNUn01G190800.1	CNL	CNL	S	1	Dispersed	452430238	452443266
ScWNUn01G200900.1	CNL	NL	S	1	Dispersed	477596783	477599791
