# Supplementary material for: Genome-wide Identification and Evolutionary Analysis of NBS-LRR Genes From Secale cereale
Source: Front Genet. 2021 Nov 9;12:771814. doi: 10.3389/fgene.2021.771814 (PMC8630680; doi:10.3389/fgene.2021.771814)
Supplement: Supplementary file 2 [file Table2.XLS]

## Sheet:  S. cereale vs S. cereale
Table S2. Intra- and inter-synteny NBS-LRR gene pairs.
ScWN1R01G487400.1	ScWN3R01G378300.1
ScWN3R01G095500.1	ScWN3R01G098900.1
ScWN4R01G515500.1	ScWN4R01G522700.1

## Sheet: S. cereale vs H. vulgare
ScWN1R01G217900	HORVU.MOREX.r3.1HG0042290
ScWN1R01G116700	HORVU.MOREX.r3.1HG0021110
ScWN1R01G487000	HORVU.MOREX.r3.1HG0081650
ScWN1R01G032700	HORVU.MOREX.r3.1HG0005640
ScWN1R01G036800	HORVU.MOREX.r3.1HG0006230
ScWN1R01G038100	HORVU.MOREX.r3.1HG0006420
ScWN1R01G519500	HORVU.MOREX.r3.1HG0084590
ScWN1R01G519600	HORVU.MOREX.r3.1HG0084620
ScWN1R01G517100	HORVU.MOREX.r3.1HG0086430
ScWN1R01G505100	HORVU.MOREX.r3.1HG0083670
ScWN1R01G418400	HORVU.MOREX.r3.1HG0069630
ScWN1R01G549100	HORVU.MOREX.r3.1HG0090170
ScWN1R01G478500	HORVU.MOREX.r3.1HG0079920
ScWN1R01G468800	HORVU.MOREX.r3.1HG0084900
ScWN1R01G016000	HORVU.MOREX.r3.1HG0003060
ScWN1R01G021800	HORVU.MOREX.r3.1HG0002500
ScWN1R01G520500	HORVU.MOREX.r3.1HG0084090
ScWN1R01G030000	HORVU.MOREX.r3.1HG0004450
ScWN1R01G487100	HORVU.MOREX.r3.3HG0285660
ScWN1R01G418400	HORVU.MOREX.r3.3HG0295670
ScWN2R01G563100	HORVU.MOREX.r3.2HG0198090
ScWN2R01G027700	HORVU.MOREX.r3.2HG0105900
ScWN2R01G029200	HORVU.MOREX.r3.2HG0106240
ScWN2R01G658500	HORVU.MOREX.r3.2HG0214310
ScWN2R01G521500	HORVU.MOREX.r3.2HG0195070
ScWN2R01G283300	HORVU.MOREX.r3.2HG0157300
ScWN2R01G202300	HORVU.MOREX.r3.2HG0132330
ScWN2R01G671700	HORVU.MOREX.r3.2HG0216800
ScWN2R01G673000	HORVU.MOREX.r3.2HG0216800
ScWN2R01G542600	HORVU.MOREX.r3.2HG0199120
ScWN2R01G396200	HORVU.MOREX.r3.2HG0180250
ScWN2R01G108300	HORVU.MOREX.r3.2HG0116820
ScWN2R01G392900	HORVU.MOREX.r3.2HG0180250
ScWN2R01G440100	HORVU.MOREX.r3.2HG0181540
ScWN2R01G680400	HORVU.MOREX.r3.2HG0217840
ScWN2R01G008800	HORVU.MOREX.r3.7HG0739910
ScWN3R01G378100	HORVU.MOREX.r3.1HG0081690
ScWN3R01G378300	HORVU.MOREX.r3.1HG0081650
ScWN3R01G409100	HORVU.MOREX.r3.3HG0294430
ScWN3R01G564400	HORVU.MOREX.r3.3HG0311640
ScWN3R01G110300	HORVU.MOREX.r3.3HG0229980
ScWN3R01G095500	HORVU.MOREX.r3.3HG0231840
ScWN3R01G098900	HORVU.MOREX.r3.3HG0231840
ScWN3R01G517300	HORVU.MOREX.r3.3HG0313740
ScWN3R01G522800	HORVU.MOREX.r3.3HG0312780
ScWN3R01G022000	HORVU.MOREX.r3.3HG0220360
ScWN3R01G024000	HORVU.MOREX.r3.3HG0219490
ScWN3R01G024100	HORVU.MOREX.r3.3HG0219470
ScWN3R01G117000	HORVU.MOREX.r3.3HG0230500
ScWN3R01G107400	HORVU.MOREX.r3.3HG0230060
ScWN3R01G107500	HORVU.MOREX.r3.3HG0229870
ScWN3R01G110800	HORVU.MOREX.r3.3HG0229690
ScWN3R01G552300	HORVU.MOREX.r3.6HG0633010
ScWN3R01G552600	HORVU.MOREX.r3.6HG0633070
ScWN3R01G550500	HORVU.MOREX.r3.6HG0633010
ScWN3R01G553600	HORVU.MOREX.r3.6HG0632830
ScWN3R01G014000	HORVU.MOREX.r3.6HG0634140
ScWN3R01G543900	HORVU.MOREX.r3.6HG0632390
ScWN4R01G152800	HORVU.MOREX.r3.4HG0352270
ScWN4R01G140900	HORVU.MOREX.r3.4HG0349800
ScWN4R01G094800	HORVU.MOREX.r3.4HG0344990
ScWN4R01G095900	HORVU.MOREX.r3.4HG0344950
ScWN4R01G581200	HORVU.MOREX.r3.6HG0547160
ScWN4R01G582100	HORVU.MOREX.r3.6HG0547100
ScWN4R01G621600	HORVU.MOREX.r3.6HG0540710
ScWN4R01G619900	HORVU.MOREX.r3.6HG0540710
ScWN4R01G490200	HORVU.MOREX.r3.7HG0640630
ScWN4R01G540900	HORVU.MOREX.r3.7HG0634880
ScWN4R01G542300	HORVU.MOREX.r3.7HG0635050
ScWN4R01G540200	HORVU.MOREX.r3.7HG0634520
ScWN4R01G541400	HORVU.MOREX.r3.7HG0634660
ScWN4R01G542300	HORVU.MOREX.r3.7HG0634880
ScWN4R01G543400	HORVU.MOREX.r3.7HG0635050
ScWN4R01G483100	HORVU.MOREX.r3.7HG0639870
ScWN4R01G387700	HORVU.MOREX.r3.7HG0655480
ScWN4R01G509300	HORVU.MOREX.r3.7HG0637500
ScWN4R01G509900	HORVU.MOREX.r3.7HG0637470
ScWN4R01G515500	HORVU.MOREX.r3.7HG0637000
ScWN4R01G517000	HORVU.MOREX.r3.7HG0636710
ScWN4R01G450300	HORVU.MOREX.r3.7HG0652950
ScWN4R01G451200	HORVU.MOREX.r3.7HG0652850
ScWN4R01G451400	HORVU.MOREX.r3.7HG0652830
ScWN4R01G452000	HORVU.MOREX.r3.7HG0652820
ScWN4R01G410000	HORVU.MOREX.r3.7HG0650990
ScWN4R01G525500	HORVU.MOREX.r3.7HG0636250
ScWN4R01G522700	HORVU.MOREX.r3.7HG0637000
ScWN5R01G069200	HORVU.MOREX.r3.5HG0438310
ScWN5R01G071900	HORVU.MOREX.r3.5HG0438750
ScWN5R01G075400	HORVU.MOREX.r3.5HG0439860
ScWN5R01G088700	HORVU.MOREX.r3.5HG0443300
ScWN5R01G226100	HORVU.MOREX.r3.5HG0480870
ScWN5R01G286000	HORVU.MOREX.r3.5HG0490310
ScWN5R01G372700	HORVU.MOREX.r3.5HG0501830
ScWN5R01G381000	HORVU.MOREX.r3.5HG0502310
ScWN5R01G427700	HORVU.MOREX.r3.5HG0509410
ScWN5R01G192700	HORVU.MOREX.r3.5HG0472840
ScWN5R01G196700	HORVU.MOREX.r3.5HG0473930
ScWN5R01G567100	HORVU.MOREX.r3.5HG0526140
ScWN5R01G567200	HORVU.MOREX.r3.5HG0526160
ScWN5R01G569900	HORVU.MOREX.r3.5HG0526460
ScWN5R01G253300	HORVU.MOREX.r3.5HG0486600
ScWN5R01G489300	HORVU.MOREX.r3.5HG0519480
ScWN5R01G333600	HORVU.MOREX.r3.5HG0496820
ScWN5R01G381000	HORVU.MOREX.r3.5HG0502370
ScWN5R01G445300	HORVU.MOREX.r3.5HG0511960
ScWN5R01G470400	HORVU.MOREX.r3.5HG0514010
ScWN6R01G267900	HORVU.MOREX.r3.1HG0004380
ScWN6R01G465600	HORVU.MOREX.r3.3HG0324290
ScWN6R01G479900	HORVU.MOREX.r3.3HG0326900
ScWN6R01G480700	HORVU.MOREX.r3.3HG0327030
ScWN6R01G421300	HORVU.MOREX.r3.3HG0318420
ScWN6R01G421600	HORVU.MOREX.r3.3HG0318450
ScWN6R01G153700	HORVU.MOREX.r3.6HG0594450
ScWN6R01G041500	HORVU.MOREX.r3.6HG0558250
ScWN6R01G381100	HORVU.MOREX.r3.6HG0631300
ScWN6R01G383100	HORVU.MOREX.r3.6HG0631360
ScWN6R01G324800	HORVU.MOREX.r3.6HG0623830
ScWN6R01G010600	HORVU.MOREX.r3.6HG0551530
ScWN6R01G539500	HORVU.MOREX.r3.7HG0744510
ScWN6R01G549800	HORVU.MOREX.r3.7HG0749370
ScWN6R01G554900	HORVU.MOREX.r3.7HG0744510
ScWN6R01G594500	HORVU.MOREX.r3.7HG0748190
ScWN6R01G574300	HORVU.MOREX.r3.7HG0751060
ScWN6R01G563400	HORVU.MOREX.r3.7HG0749590
ScWN7R01G527000	HORVU.MOREX.r3.2HG0099120
ScWN7R01G541100	HORVU.MOREX.r3.2HG0100960
ScWN7R01G546800	HORVU.MOREX.r3.2HG0101980
ScWN7R01G553400	HORVU.MOREX.r3.2HG0095930
ScWN7R01G565000	HORVU.MOREX.r3.2HG0096080
ScWN7R01G188100	HORVU.MOREX.r3.4HG0391180
ScWN7R01G018200	HORVU.MOREX.r3.5HG0535280
ScWN7R01G003900	HORVU.MOREX.r3.5HG0534980
ScWN7R01G054900	HORVU.MOREX.r3.5HG0531040
ScWN7R01G055000	HORVU.MOREX.r3.5HG0531050
ScWN7R01G017000	HORVU.MOREX.r3.5HG0537840
ScWN7R01G018500	HORVU.MOREX.r3.5HG0535870
ScWN7R01G336600	HORVU.MOREX.r3.7HG0712390
ScWN7R01G394300	HORVU.MOREX.r3.7HG0724000
ScWN7R01G457900	HORVU.MOREX.r3.7HG0731600
ScWN7R01G447700	HORVU.MOREX.r3.7HG0735600
ScWN7R01G436600	HORVU.MOREX.r3.7HG0728250
ScWN7R01G473500	HORVU.MOREX.r3.7HG0731600
ScWN7R01G248500	HORVU.MOREX.r3.7HG0685700

## Sheet: S. cereale vs T. urartu
ScWN1R01G336600	TraesCS1A02G242300
ScWN1R01G355600	TraesCS1A02G259500
ScWN1R01G419500	TraesCS1A02G309500
ScWN1R01G437900	TraesCS1A02G323600
ScWN1R01G036700	TraesCS1A02G035900
ScWN1R01G042900	TraesCS1A02G040700
ScWN1R01G204100	TraesCS1A02G166400
ScWN1R01G217900	TraesCS1A02G152300
ScWN1R01G553700	TraesCS1A02G417000
ScWN1R01G563200	TraesCS1A02G425800
ScWN1R01G478500	TraesCS1A02G364900
ScWN1R01G487000	TraesCS1A02G353900
ScWN1R01G116700	TraesCS1A02G101300
ScWN1R01G575300	TraesCS1A02G433600
ScWN1R01G576700	TraesCS1A02G435700
ScWN1R01G505100	TraesCS1A02G373500
ScWN1R01G013900	TraesCS1A02G008100
ScWN1R01G083000	TraesCS1A02G004126
ScWN1R01G418400	TraesCS1A02G309500
ScWN1R01G519500	TraesCS1A02G379100
ScWN1R01G030000	TraesCS1A02G028400
ScWN1R01G520500	TraesCS1A02G376600
ScWN1R01G007900	TraesCS1A02G021700
ScWN3R01G162700	TraesCS1A02G016400
ScWN3R01G161900	TraesCS1A02G016400
ScWN1R01G355600	TraesCS1B02G269800
ScWN1R01G418400	TraesCS1B02G320500
ScWN1R01G437900	TraesCS1B02G336700
ScWN1R01G204100	TraesCS1B02G183000
ScWN1R01G576700	TraesCS1B02G471400
ScWN1R01G217900	TraesCS1B02G169700
ScWN1R01G478500	TraesCS1B02G382500
ScWN1R01G553700	TraesCS1B02G447000
ScWN1R01G572100	TraesCS1B02G466400
ScWN1R01G032700	TraesCS1B02G044100
ScWN1R01G019600	TraesCS1B02G017500
ScWN1R01G019700	TraesCS1B02G017600
ScWN1R01G013900	TraesCS1B02G014800
ScWN1R01G436000	TraesCS1B02G335200
ScWN1R01G519500	TraesCS1B02G400600
ScWN1R01G062900	TraesCS1B02G076500
ScWN1R01G030000	TraesCS1B02G034500
ScWN1R01G029500	TraesCS1B02G036800
ScWN1R01G520500	TraesCS1B02G397000
ScWN1R01G563200	TraesCS1B02G460100
ScWN1R01G517100	TraesCS1B02G418100
ScWN1R01G018100	TraesCS1B02G021900
ScWN1R01G016000	TraesCS1B02G023000
ScWN1R01G468800	TraesCS1B02G403300
ScWN1R01G007900	TraesCS1B02G026300
ScWN1R01G013900	TraesCS1B02G014100
ScWN3R01G161900	TraesCS1B02G020400
ScWN3R01G163700	TraesCS1B02G021900
ScWN1R01G336600	TraesCS1D02G242200
ScWN1R01G355600	TraesCS1D02G259300
ScWN1R01G418400	TraesCS1D02G308821
ScWN1R01G437900	TraesCS1D02G324700
ScWN1R01G036700	TraesCS1D02G037400
ScWN1R01G042900	TraesCS1D02G042200
ScWN1R01G111600	TraesCS1D02G090600
ScWN1R01G116700	TraesCS1D02G093300
ScWN1R01G553700	TraesCS1D02G424800
ScWN1R01G217900	TraesCS1D02G149200
ScWN1R01G478500	TraesCS1D02G370400
ScWN1R01G519500	TraesCS1D02G386200
ScWN1R01G013900	TraesCS1D02G008000
ScWN1R01G546700	TraesCS1D02G424800
ScWN1R01G574900	TraesCS1D02G444600
ScWN1R01G468800	TraesCS1D02G388700
ScWN1R01G204100	TraesCS1D02G174300
ScWN1R01G029500	TraesCS1D02G029900
ScWN1R01G520500	TraesCS1D02G383800
ScWN1R01G563200	TraesCS1D02G434600
ScWN1R01G517100	TraesCS1D02G398200
ScWN1R01G007900	TraesCS1D02G021200
ScWN3R01G161900	TraesCS1D02G015500
ScWN3R01G162700	TraesCS1D02G016900
ScWN3R01G163700	TraesCS1D02G017400
ScWN3R01G162700	TraesCS1D02G015500
ScWN3R01G163700	TraesCS1D02G016900
ScWN3R01G163700	TraesCS1D02G015500
ScWN3R01G161900	TraesCS1D02G016900
ScWN3R01G162700	TraesCS1D02G015500
ScWN3R01G161900	TraesCS1D02G017400
ScWN6R01G267900	TraesCS1D02G029000
ScWN2R01G396200	TraesCS2A02G362300
ScWN2R01G440100	TraesCS2A02G384000
ScWN2R01G563100	TraesCS2A02G473800
ScWN2R01G658500	TraesCS2A02G580400
ScWN2R01G204700	TraesCS2A02G197500
ScWN2R01G678200	TraesCS2A02G560600
ScWN2R01G672000	TraesCS2A02G573100
ScWN2R01G616500	TraesCS2A02G527300
ScWN2R01G669000	TraesCS2A02G565800
ScWN2R01G283300	TraesCS2A02G258800
ScWN2R01G202300	TraesCS2A02G184600
ScWN2R01G521500	TraesCS2A02G464400
ScWN2R01G108300	TraesCS2A02G129300
ScWN2R01G392900	TraesCS2A02G362300
ScWN2R01G520800	TraesCS2A02G464400
ScWN2R01G520000	TraesCS2A02G465600
ScWN6R01G539500	TraesCS2A02G579900
ScWN7R01G521100	TraesCS2A02G023500
ScWN7R01G533000	TraesCS2A02G031000
ScWN7R01G541100	TraesCS2A02G042500
ScWN7R01G544600	TraesCS2A02G046700
ScWN7R01G546800	TraesCS2A02G049400
ScWN7R01G553400	TraesCS2A02G003100
ScWN7R01G560800	TraesCS2A02G008700
ScWN7R01G565000	TraesCS2A02G006500
ScWN7R01G553400	TraesCS2A02G006500
ScWN7R01G553400	TraesCS2A02G004900
ScWN7R01G551800	TraesCS2A02G020000
ScWN2R01G184000	TraesCS2B02G206900
ScWN2R01G202300	TraesCS2B02G222800
ScWN2R01G204700	TraesCS2B02G225000
ScWN2R01G345700	TraesCS2B02G329400
ScWN2R01G345800	TraesCS2B02G329500
ScWN2R01G654800	TraesCS2B02G602300
ScWN2R01G658500	TraesCS2B02G607500
ScWN2R01G283300	TraesCS2B02G284500
ScWN2R01G396200	TraesCS2B02G380100
ScWN2R01G440100	TraesCS2B02G401300
ScWN2R01G633200	TraesCS2B02G574400
ScWN2R01G542600	TraesCS2B02G504900
ScWN2R01G029200	TraesCS2B02G070900
ScWN2R01G659400	TraesCS2B02G608000
ScWN2R01G616500	TraesCS2B02G557900
ScWN2R01G521500	TraesCS2B02G486100
ScWN2R01G520800	TraesCS2B02G487700
ScWN2R01G520000	TraesCS2B02G489400
ScWN2R01G108300	TraesCS2B02G151600
ScWN2R01G669000	TraesCS2B02G626900
ScWN2R01G392900	TraesCS2B02G380100
ScWN2R01G520800	TraesCS2B02G486100
ScWN2R01G520000	TraesCS2B02G487700
ScWN2R01G520800	TraesCS2B02G489400
ScWN2R01G444900	TraesCS2B02G401300
ScWN7R01G521100	TraesCS2B02G033400
ScWN7R01G527000	TraesCS2B02G038800
ScWN7R01G527100	TraesCS2B02G039200
ScWN7R01G533000	TraesCS2B02G044700
ScWN7R01G541100	TraesCS2B02G055000
ScWN7R01G546800	TraesCS2B02G061100
ScWN7R01G527000	TraesCS2B02G037900
ScWN7R01G533000	TraesCS2B02G042500
ScWN7R01G565000	TraesCS2B02G018200
ScWN7R01G551800	TraesCS2B02G029600
ScWN2R01G184000	TraesCS2D02G188300
ScWN2R01G202300	TraesCS2D02G203100
ScWN2R01G204700	TraesCS2D02G205500
ScWN2R01G345700	TraesCS2D02G310900
ScWN2R01G345800	TraesCS2D02G311000
ScWN2R01G283300	TraesCS2D02G264700
ScWN2R01G633200	TraesCS2D02G545300
ScWN2R01G396200	TraesCS2D02G359800
ScWN2R01G440100	TraesCS2D02G380400
ScWN2R01G563100	TraesCS2D02G473500
ScWN2R01G542600	TraesCS2D02G479400
ScWN2R01G680400	TraesCS2D02G567200
ScWN2R01G616500	TraesCS2D02G530200
ScWN2R01G572100	TraesCS2D02G503500
ScWN2R01G678200	TraesCS2D02G568700
ScWN2R01G671700	TraesCS2D02G573600
ScWN2R01G669000	TraesCS2D02G576100
ScWN2R01G658500	TraesCS2D02G592800
ScWN2R01G521500	TraesCS2D02G465300
ScWN2R01G029200	TraesCS2D02G057600
ScWN2R01G673000	TraesCS2D02G573600
ScWN2R01G659400	TraesCS2D02G590700
ScWN2R01G392900	TraesCS2D02G359800
ScWN2R01G520800	TraesCS2D02G465300
ScWN2R01G520000	TraesCS2D02G466000
ScWN7R01G521100	TraesCS2D02G024600
ScWN7R01G527000	TraesCS2D02G028100
ScWN7R01G546800	TraesCS2D02G048600
ScWN7R01G553400	TraesCS2D02G002400
ScWN7R01G560800	TraesCS2D02G009900
ScWN7R01G553400	TraesCS2D02G004900
ScWN7R01G551800	TraesCS2D02G021900
ScWN1R01G418400	TraesCS3A02G333900
ScWN1R01G487000	TraesCS3A02G286900
ScWN3R01G378100	TraesCS3A02G286900
ScWN3R01G409100	TraesCS3A02G325600
ScWN3R01G157500	TraesCS3A02G117100
ScWN3R01G564400	TraesCS3A02G437800
ScWN3R01G565000	TraesCS3A02G438400
ScWN3R01G110800	TraesCS3A02G068200
ScWN3R01G110300	TraesCS3A02G068300
ScWN3R01G095500	TraesCS3A02G081800
ScWN3R01G053100	TraesCS3A02G044600
ScWN3R01G401100	TraesCS3A02G321200
ScWN3R01G098900	TraesCS3A02G081800
ScWN3R01G024100	TraesCS3A02G008000
ScWN3R01G024000	TraesCS3A02G008100
ScWN3R01G022000	TraesCS3A02G014600
ScWN3R01G117000	TraesCS3A02G073700
ScWN6R01G465600	TraesCS3A02G505600
ScWN6R01G479900	TraesCS3A02G519800
ScWN6R01G480000	TraesCS3A02G519900
ScWN6R01G506000	TraesCS3A02G536200
ScWN6R01G452200	TraesCS3A02G495100
ScWN6R01G421300	TraesCS3A02G478900
ScWN1R01G418400	TraesCS3B02G364900
ScWN1R01G487100	TraesCS3B02G321400
ScWN3R01G378100	TraesCS3B02G321100
ScWN3R01G401100	TraesCS3B02G344500
ScWN3R01G409100	TraesCS3B02G354400
ScWN3R01G564400	TraesCS3B02G471800
ScWN3R01G565000	TraesCS3B02G472400
ScWN3R01G157500	TraesCS3B02G136100
ScWN3R01G110800	TraesCS3B02G081300
ScWN3R01G110300	TraesCS3B02G082000
ScWN3R01G110800	TraesCS3B02G083500
ScWN3R01G058300	TraesCS3B02G044600
ScWN3R01G095500	TraesCS3B02G096900
ScWN3R01G006700	TraesCS3B02G035100
ScWN3R01G517300	TraesCS3B02G491300
ScWN3R01G098900	TraesCS3B02G096900
ScWN3R01G522800	TraesCS3B02G483600
ScWN3R01G117000	TraesCS3B02G088000
ScWN3R01G053100	TraesCS3B02G039200
ScWN6R01G433000	TraesCS3B02G541100
ScWN6R01G465600	TraesCS3B02G573300
ScWN6R01G479900	TraesCS3B02G587600
ScWN6R01G480000	TraesCS3B02G588100
ScWN6R01G480000	TraesCS3B02G587400
ScWN6R01G481200	TraesCS3B02G588600
ScWN6R01G421300	TraesCS3B02G522500
ScWN6R01G421900	TraesCS3B02G522800
ScWN6R01G506000	TraesCS3B02G607725
ScWN6R01G480700	TraesCS3B02G587900
ScWN6R01G479900	TraesCS3B02G589800
ScWN1R01G418400	TraesCS3D02G327400
ScWN3R01G378100	TraesCS3D02G286600
ScWN3R01G401100	TraesCS3D02G310100
ScWN3R01G409100	TraesCS3D02G319000
ScWN3R01G564400	TraesCS3D02G430100
ScWN3R01G565000	TraesCS3D02G430600
ScWN3R01G110800	TraesCS3D02G068100
ScWN3R01G024000	TraesCS3D02G002700
ScWN3R01G024100	TraesCS3D02G002800
ScWN3R01G095500	TraesCS3D02G082100
ScWN3R01G006700	TraesCS3D02G039500
ScWN3R01G058300	TraesCS3D02G041000
ScWN3R01G517300	TraesCS3D02G446200
ScWN3R01G117000	TraesCS3D02G073500
ScWN3R01G022000	TraesCS3D02G012600
ScWN3R01G053100	TraesCS3D02G036300
ScWN3R01G098900	TraesCS3D02G082100
ScWN3R01G118700	TraesCS3D02G076100
ScWN6R01G452200	TraesCS3D02G502200
ScWN6R01G460200	TraesCS3D02G508400
ScWN6R01G465600	TraesCS3D02G513000
ScWN6R01G480700	TraesCS3D02G526600
ScWN6R01G480900	TraesCS3D02G528300
ScWN6R01G421300	TraesCS3D02G473700
ScWN6R01G421500	TraesCS3D02G474200
ScWN6R01G421400	TraesCS3D02G472900
ScWN6R01G433000	TraesCS3D02G485300
ScWN4R01G094800	TraesCS4A02G223300
ScWN4R01G095500	TraesCS4A02G224000
ScWN4R01G462900	TraesCS4A02G418656
ScWN4R01G509900	TraesCS4A02G461700
ScWN4R01G513400	TraesCS4A02G466500
ScWN4R01G514200	TraesCS4A02G467700
ScWN4R01G517000	TraesCS4A02G470800
ScWN4R01G525500	TraesCS4A02G475400
ScWN4R01G140900	TraesCS4A02G209700
ScWN4R01G509300	TraesCS4A02G461800
ScWN4R01G515500	TraesCS4A02G468300
ScWN4R01G095900	TraesCS4A02G223500
ScWN4R01G538600	TraesCS4A02G487200
ScWN4R01G538700	TraesCS4A02G487300
ScWN4R01G540900	TraesCS4A02G489000
ScWN4R01G541400	TraesCS4A02G489100
ScWN4R01G543400	TraesCS4A02G493600
ScWN4R01G543700	TraesCS4A02G494100
ScWN4R01G543800	TraesCS4A02G494300
ScWN4R01G540900	TraesCS4A02G486600
ScWN4R01G541400	TraesCS4A02G487600
ScWN4R01G542300	TraesCS4A02G489000
ScWN4R01G542400	TraesCS4A02G489100
ScWN4R01G543700	TraesCS4A02G493300
ScWN4R01G543800	TraesCS4A02G493400
ScWN4R01G515500	TraesCS4A02G470600
ScWN4R01G538600	TraesCS4A02G493400
ScWN4R01G538700	TraesCS4A02G494100
ScWN4R01G540200	TraesCS4A02G496700
ScWN4R01G543400	TraesCS4A02G486600
ScWN4R01G543500	TraesCS4A02G487600
ScWN4R01G543700	TraesCS4A02G488400
ScWN4R01G543800	TraesCS4A02G488500
ScWN4R01G481500	TraesCS4A02G454400
ScWN4R01G528500	TraesCS4A02G457900
ScWN4R01G538600	TraesCS4A02G490500
ScWN4R01G538700	TraesCS4A02G490800
ScWN4R01G541400	TraesCS4A02G493000
ScWN4R01G542300	TraesCS4A02G493600
ScWN4R01G522700	TraesCS4A02G468300
ScWN4R01G538700	TraesCS4A02G488400
ScWN4R01G540900	TraesCS4A02G490300
ScWN4R01G542400	TraesCS4A02G493000
ScWN4R01G541400	TraesCS4A02G486700
ScWN4R01G543500	TraesCS4A02G489100
ScWN4R01G543800	TraesCS4A02G490500
ScWN4R01G152800	TraesCS4A02G194900
ScWN4R01G543800	TraesCS4A02G487200
ScWN4R01G543700	TraesCS4A02G487300
ScWN4R01G543500	TraesCS4A02G489100
ScWN4R01G543400	TraesCS4A02G490300
ScWN4R01G174400	TraesCS4A02G175700
ScWN4R01G542300	TraesCS4A02G490300
ScWN4R01G538700	TraesCS4A02G493300
ScWN4R01G538600	TraesCS4A02G494300
ScWN4R01G006400	TraesCS4A02G308300
ScWN4R01G522700	TraesCS4A02G458200
ScWN4R01G515500	TraesCS4A02G464800
ScWN7R01G188100	TraesCS4A02G082800
ScWN7R01G054900	TraesCS4A02G349800
ScWN7R01G055000	TraesCS4A02G349900
ScWN7R01G031600	TraesCS4A02G327300
ScWN7R01G018500	TraesCS4A02G327300
ScWN4R01G140900	TraesCS4B02G113200
ScWN4R01G095500	TraesCS4B02G091600
ScWN4R01G095200	TraesCS4B02G091900
ScWN4R01G094800	TraesCS4B02G093100
ScWN4R01G095900	TraesCS4B02G092600
ScWN4R01G006400	TraesCS4B02G006100
ScWN5R01G638300	TraesCS4B02G365400
ScWN5R01G603000	TraesCS4B02G318600
ScWN7R01G188100	TraesCS4B02G221200
ScWN4R01G152800	TraesCS4D02G118400
ScWN4R01G140900	TraesCS4D02G110700
ScWN4R01G095900	TraesCS4D02G089400
ScWN4R01G095500	TraesCS4D02G088900
ScWN5R01G631300	TraesCS4D02G350800
ScWN5R01G603000	TraesCS4D02G315100
ScWN7R01G188100	TraesCS4D02G221600
ScWN5R01G286000	TraesCS5A02G261600
ScWN5R01G320100	TraesCS5A02G292200
ScWN5R01G359700	TraesCS5A02G325800
ScWN5R01G372700	TraesCS5A02G340600
ScWN5R01G638300	TraesCS5A02G533700
ScWN5R01G088700	TraesCS5A02G087400
ScWN5R01G427700	TraesCS5A02G380700
ScWN5R01G071900	TraesCS5A02G069600
ScWN5R01G192700	TraesCS5A02G181200
ScWN5R01G196700	TraesCS5A02G184800
ScWN5R01G569900	TraesCS5A02G480900
ScWN5R01G381000	TraesCS5A02G344100
ScWN5R01G489300	TraesCS5A02G440600
ScWN5R01G333600	TraesCS5A02G304400
ScWN5R01G526200	TraesCS5A02G446900
ScWN5R01G631300	TraesCS5A02G526500
ScWN5R01G445300	TraesCS5A02G396200
ScWN5R01G188000	TraesCS5A02G021300
ScWN5R01G470400	TraesCS5A02G409700
ScWN5R01G468400	TraesCS5A02G410900
ScWN7R01G394300	TraesCS5A02G440600
ScWN5R01G286000	TraesCS5B02G259900
ScWN5R01G320100	TraesCS5B02G291600
ScWN5R01G359700	TraesCS5B02G326100
ScWN5R01G359800	TraesCS5B02G326300
ScWN5R01G381000	TraesCS5B02G344100
ScWN5R01G192700	TraesCS5B02G178900
ScWN5R01G071900	TraesCS5B02G075900
ScWN5R01G075400	TraesCS5B02G079800
ScWN5R01G088700	TraesCS5B02G093300
ScWN5R01G427700	TraesCS5B02G384300
ScWN5R01G569900	TraesCS5B02G493900
ScWN5R01G253300	TraesCS5B02G237200
ScWN5R01G526200	TraesCS5B02G450600
ScWN5R01G445300	TraesCS5B02G401000
ScWN5R01G244300	TraesCS5B02G229300
ScWN5R01G026200	TraesCS5B02G031600
ScWN7R01G016200	TraesCS5B02G567900
ScWN7R01G018200	TraesCS5B02G569300
ScWN7R01G012700	TraesCS5B02G559700
ScWN7R01G074400	TraesCS5B02G508100
ScWN7R01G004400	TraesCS5B02G541300
ScWN7R01G004500	TraesCS5B02G541400
ScWN7R01G020500	TraesCS5B02G554300
ScWN7R01G055000	TraesCS5B02G521300
ScWN7R01G008300	TraesCS5B02G562800
ScWN7R01G005400	TraesCS5B02G565500
ScWN7R01G018500	TraesCS5B02G565500
ScWN7R01G018200	TraesCS5B02G566900
ScWN7R01G017000	TraesCS5B02G567900
ScWN7R01G016200	TraesCS5B02G569000
ScWN7R01G005400	TraesCS5B02G539700
ScWN7R01G004500	TraesCS5B02G540000
ScWN7R01G004400	TraesCS5B02G540500
ScWN7R01G018500	TraesCS5B02G539700
ScWN7R01G018200	TraesCS5B02G539800
ScWN7R01G012700	TraesCS5B02G558700
ScWN7R01G004500	TraesCS5B02G565500
ScWN5R01G286000	TraesCS5D02G269100
ScWN5R01G324300	TraesCS5D02G303700
ScWN5R01G359700	TraesCS5D02G332000
ScWN5R01G372700	TraesCS5D02G344600
ScWN5R01G192700	TraesCS5D02G185600
ScWN5R01G071900	TraesCS5D02G081800
ScWN5R01G075400	TraesCS5D02G086800
ScWN5R01G427700	TraesCS5D02G390500
ScWN5R01G567000	TraesCS5D02G492200
ScWN5R01G569900	TraesCS5D02G494000
ScWN5R01G489300	TraesCS5D02G447700
ScWN5R01G333600	TraesCS5D02G311300
ScWN5R01G526200	TraesCS5D02G453500
ScWN5R01G188000	TraesCS5D02G026455
ScWN5R01G088700	TraesCS5D02G098500
ScWN5R01G470400	TraesCS5D02G419300
ScWN7R01G004400	TraesCS5D02G546600
ScWN7R01G004500	TraesCS5D02G547200
ScWN7R01G005400	TraesCS5D02G548200
ScWN7R01G012700	TraesCS5D02G565900
ScWN7R01G015500	TraesCS5D02G553200
ScWN7R01G018500	TraesCS5D02G554600
ScWN7R01G055000	TraesCS5D02G521900
ScWN7R01G054900	TraesCS5D02G522000
ScWN7R01G018500	TraesCS5D02G557500
ScWN7R01G017000	TraesCS5D02G560500
ScWN7R01G016300	TraesCS5D02G561200
ScWN7R01G016200	TraesCS5D02G561300
ScWN7R01G004500	TraesCS5D02G547800
ScWN7R01G394300	TraesCS5D02G447700
ScWN3R01G551200	TraesCS6A02G414200
ScWN3R01G550700	TraesCS6A02G414300
ScWN4R01G621600	TraesCS6A02G009900
ScWN4R01G620300	TraesCS6A02G009900
ScWN6R01G379100	TraesCS6A02G400900
ScWN6R01G381100	TraesCS6A02G402800
ScWN6R01G383100	TraesCS6A02G403000
ScWN6R01G384900	TraesCS6A02G403900
ScWN6R01G153700	TraesCS6A02G230400
ScWN6R01G324800	TraesCS6A02G356700
ScWN6R01G053300	TraesCS6A02G120000
ScWN6R01G053400	TraesCS6A02G120200
ScWN6R01G042600	TraesCS6A02G120100
ScWN3R01G550500	TraesCS6B02G463500
ScWN3R01G551000	TraesCS6B02G463600
ScWN3R01G551100	TraesCS6B02G463700
ScWN3R01G551200	TraesCS6B02G463800
ScWN3R01G551500	TraesCS6B02G464000
ScWN3R01G552300	TraesCS6B02G465000
ScWN3R01G552600	TraesCS6B02G465800
ScWN3R01G552400	TraesCS6B02G463500
ScWN3R01G552700	TraesCS6B02G463800
ScWN3R01G552300	TraesCS6B02G464000
ScWN3R01G551000	TraesCS6B02G464900
ScWN3R01G549700	TraesCS6B02G465000
ScWN3R01G555300	TraesCS6B02G461700
ScWN3R01G552500	TraesCS6B02G464500
ScWN3R01G552400	TraesCS6B02G464900
ScWN3R01G551700	TraesCS6B02G465100
ScWN3R01G551500	TraesCS6B02G465800
ScWN3R01G014000	TraesCS6B02G470100
ScWN4R01G582500	TraesCS6B02G069500
ScWN4R01G621600	TraesCS6B02G016600
ScWN4R01G573700	TraesCS6B02G075600
ScWN4R01G602000	TraesCS6B02G038500
ScWN4R01G621600	TraesCS6B02G000100
ScWN6R01G053300	TraesCS6B02G148400
ScWN6R01G032200	TraesCS6B02G133300
ScWN6R01G041500	TraesCS6B02G142600
ScWN6R01G042600	TraesCS6B02G144200
ScWN6R01G379100	TraesCS6B02G440900
ScWN6R01G381100	TraesCS6B02G445300
ScWN6R01G383400	TraesCS6B02G446100
ScWN6R01G384000	TraesCS6B02G447000
ScWN6R01G384900	TraesCS6B02G447800
ScWN6R01G010600	TraesCS6B02G114200
ScWN6R01G381400	TraesCS6B02G446100
ScWN6R01G383100	TraesCS6B02G446800
ScWN6R01G324800	TraesCS6B02G388800
ScWN6R01G053400	TraesCS6B02G144200
ScWN6R01G358500	TraesCS6B02G419200
ScWN7R01G411100	TraesCS6B02G142600
ScWN3R01G552300	TraesCS6D02G398700
ScWN3R01G552400	TraesCS6D02G399100
ScWN3R01G552600	TraesCS6D02G399400
ScWN3R01G553600	TraesCS6D02G396600
ScWN3R01G552700	TraesCS6D02G398600
ScWN3R01G551500	TraesCS6D02G398700
ScWN3R01G551100	TraesCS6D02G399100
ScWN3R01G550600	TraesCS6D02G399200
ScWN3R01G551200	TraesCS6D02G398600
ScWN3R01G550900	TraesCS6D02G398700
ScWN3R01G550500	TraesCS6D02G399100
ScWN4R01G619900	TraesCS6D02G012600
ScWN4R01G573700	TraesCS6D02G060400
ScWN6R01G053300	TraesCS6D02G109900
ScWN6R01G381100	TraesCS6D02G386400
ScWN6R01G383100	TraesCS6D02G386900
ScWN6R01G042600	TraesCS6D02G105100
ScWN6R01G352800	TraesCS6D02G377400
ScWN6R01G383400	TraesCS6D02G386700
ScWN6R01G010600	TraesCS6D02G076600
ScWN6R01G153700	TraesCS6D02G204600
ScWN4R01G481700	TraesCS7A02G039500
ScWN4R01G490200	TraesCS7A02G044200
ScWN4R01G542300	TraesCS7A02G004200
ScWN4R01G542400	TraesCS7A02G005100
ScWN4R01G543400	TraesCS7A02G005700
ScWN4R01G543700	TraesCS7A02G007400
ScWN4R01G262700	TraesCS7A02G226500
ScWN4R01G540900	TraesCS7A02G005700
ScWN4R01G542300	TraesCS7A02G007500
ScWN4R01G476300	TraesCS7A02G034600
ScWN4R01G483100	TraesCS7A02G038800
ScWN4R01G528500	TraesCS7A02G031300
ScWN4R01G540900	TraesCS7A02G004200
ScWN4R01G541400	TraesCS7A02G005100
ScWN4R01G542300	TraesCS7A02G005200
ScWN4R01G542400	TraesCS7A02G005632
ScWN4R01G543800	TraesCS7A02G007300
ScWN4R01G541400	TraesCS7A02G004100
ScWN4R01G543400	TraesCS7A02G004200
ScWN4R01G543700	TraesCS7A02G005800
ScWN4R01G543800	TraesCS7A02G005900
ScWN4R01G407900	TraesCS7A02G110700
ScWN4R01G538600	TraesCS7A02G007300
ScWN4R01G538700	TraesCS7A02G007400
ScWN4R01G540900	TraesCS7A02G007500
ScWN4R01G541400	TraesCS7A02G008100
ScWN4R01G542300	TraesCS7A02G008300
ScWN4R01G522700	TraesCS7A02G032100
ScWN4R01G387700	TraesCS7A02G125700
ScWN4R01G470900	TraesCS7A02G064000
ScWN4R01G464100	TraesCS7A02G069600
ScWN4R01G462900	TraesCS7A02G070600
ScWN4R01G517000	TraesCS7A02G021058
ScWN4R01G515500	TraesCS7A02G022900
ScWN4R01G509900	TraesCS7A02G027700
ScWN4R01G451800	TraesCS7A02G110300
ScWN4R01G417900	TraesCS7A02G095800
ScWN4R01G417800	TraesCS7A02G095900
ScWN4R01G410000	TraesCS7A02G103200
ScWN4R01G525500	TraesCS7A02G016300
ScWN4R01G515500	TraesCS7A02G021700
ScWN4R01G509300	TraesCS7A02G027800
ScWN4R01G481500	TraesCS7A02G034600
ScWN4R01G476300	TraesCS7A02G038900
ScWN4R01G526000	TraesCS7A02G021800
ScWN4R01G522700	TraesCS7A02G022900
ScWN4R01G528500	TraesCS7A02G032200
ScWN6R01G574300	TraesCS7A02G553600
ScWN6R01G574600	TraesCS7A02G554200
ScWN6R01G575700	TraesCS7A02G555300
ScWN6R01G539500	TraesCS7A02G513000
ScWN6R01G511800	TraesCS7A02G499600
ScWN6R01G563400	TraesCS7A02G561700
ScWN6R01G604400	TraesCS7A02G562400
ScWN6R01G605900	TraesCS7A02G568400
ScWN6R01G549800	TraesCS7A02G562400
ScWN6R01G554900	TraesCS7A02G513000
ScWN6R01G593800	TraesCS7A02G539400
ScWN6R01G596100	TraesCS7A02G541300
ScWN6R01G604400	TraesCS7A02G531200
ScWN6R01G596100	TraesCS7A02G539400
ScWN6R01G594500	TraesCS7A02G541300
ScWN6R01G600700	TraesCS7A02G534600
ScWN6R01G594500	TraesCS7A02G539400
ScWN6R01G593800	TraesCS7A02G541300
ScWN7R01G334100	TraesCS7A02G333500
ScWN7R01G336600	TraesCS7A02G335900
ScWN7R01G457900	TraesCS7A02G445904
ScWN7R01G416800	TraesCS7A02G422600
ScWN7R01G447700	TraesCS7A02G463900
ScWN7R01G486200	TraesCS7A02G472100
ScWN7R01G436600	TraesCS7A02G423400
ScWN4R01G407900	TraesCS7B02G008600
ScWN4R01G408000	TraesCS7B02G008800
ScWN4R01G300200	TraesCS7B02G104800
ScWN4R01G387700	TraesCS7B02G024600
ScWN4R01G262700	TraesCS7B02G193100
ScWN4R01G450600	TraesCS7B02G008500
ScWN4R01G450300	TraesCS7B02G008600
ScWN4R01G451900	TraesCS7B02G008700
ScWN4R01G451200	TraesCS7B02G009000
ScWN6R01G539500	TraesCS7B02G430200
ScWN6R01G539500	TraesCS7B02G426200
ScWN6R01G574300	TraesCS7B02G477100
ScWN6R01G575700	TraesCS7B02G478800
ScWN6R01G594500	TraesCS7B02G460700
ScWN6R01G596100	TraesCS7B02G461500
ScWN6R01G554900	TraesCS7B02G426200
ScWN6R01G539500	TraesCS7B02G428500
ScWN6R01G549800	TraesCS7B02G499000
ScWN6R01G554900	TraesCS7B02G428500
ScWN6R01G554900	TraesCS7B02G430200
ScWN6R01G593800	TraesCS7B02G460700
ScWN6R01G594500	TraesCS7B02G461500
ScWN6R01G596100	TraesCS7B02G463600
ScWN6R01G596100	TraesCS7B02G460700
ScWN6R01G600700	TraesCS7B02G452600
ScWN6R01G593800	TraesCS7B02G463600
ScWN6R01G606000	TraesCS7B02G489900
ScWN6R01G575800	TraesCS7B02G474800
ScWN6R01G575400	TraesCS7B02G477100
ScWN6R01G551500	TraesCS7B02G499700
ScWN6R01G594500	TraesCS7B02G463600
ScWN6R01G554900	TraesCS7B02G417100
ScWN7R01G336600	TraesCS7B02G247400
ScWN7R01G452700	TraesCS7B02G339100
ScWN7R01G416800	TraesCS7B02G323000
ScWN7R01G018200	TraesCS7B02G005900
ScWN7R01G436600	TraesCS7B02G323800
ScWN7R01G248500	TraesCS7B02G164000
ScWN4R01G481500	TraesCS7D02G035000
ScWN4R01G483200	TraesCS7D02G035400
ScWN4R01G490200	TraesCS7D02G039800
ScWN4R01G542400	TraesCS7D02G004600
ScWN4R01G543400	TraesCS7D02G004700
ScWN4R01G543700	TraesCS7D02G007600
ScWN4R01G543800	TraesCS7D02G007700
ScWN4R01G490200	TraesCS7D02G041600
ScWN4R01G540900	TraesCS7D02G005500
ScWN4R01G541400	TraesCS7D02G007300
ScWN4R01G542400	TraesCS7D02G007900
ScWN4R01G483100	TraesCS7D02G035000
ScWN4R01G528500	TraesCS7D02G027700
ScWN4R01G540200	TraesCS7D02G002500
ScWN4R01G541400	TraesCS7D02G004600
ScWN4R01G542300	TraesCS7D02G005500
ScWN4R01G542400	TraesCS7D02G007300
ScWN4R01G543400	TraesCS7D02G007400
ScWN4R01G543500	TraesCS7D02G007900
ScWN4R01G515500	TraesCS7D02G022300
ScWN4R01G451400	TraesCS7D02G106300
ScWN4R01G522700	TraesCS7D02G018900
ScWN4R01G540200	TraesCS7D02G018000
ScWN4R01G540900	TraesCS7D02G018900
ScWN4R01G541400	TraesCS7D02G020700
ScWN4R01G542300	TraesCS7D02G022300
ScWN4R01G542400	TraesCS7D02G022400
ScWN4R01G300200	TraesCS7D02G201200
ScWN4R01G387700	TraesCS7D02G122700
ScWN4R01G262700	TraesCS7D02G227900
ScWN4R01G462900	TraesCS7D02G065800
ScWN4R01G517000	TraesCS7D02G017300
ScWN4R01G509900	TraesCS7D02G024700
ScWN4R01G410000	TraesCS7D02G097100
ScWN4R01G450800	TraesCS7D02G106300
ScWN4R01G525500	TraesCS7D02G012900
ScWN4R01G481500	TraesCS7D02G031000
ScWN4R01G509300	TraesCS7D02G024900
ScWN4R01G522700	TraesCS7D02G020800
ScWN4R01G476300	TraesCS7D02G031000
ScWN6R01G539500	TraesCS7D02G502300
ScWN6R01G531400	TraesCS7D02G496900
ScWN6R01G511800	TraesCS7D02G486400
ScWN6R01G554900	TraesCS7D02G502300
ScWN6R01G549800	TraesCS7D02G547100
ScWN6R01G551500	TraesCS7D02G549700
ScWN6R01G611900	TraesCS7D02G547100
ScWN6R01G596100	TraesCS7D02G525800
ScWN6R01G593800	TraesCS7D02G527200
ScWN6R01G600700	TraesCS7D02G521900
ScWN6R01G606000	TraesCS7D02G543900
ScWN6R01G604400	TraesCS7D02G547100
ScWN6R01G563400	TraesCS7D02G548100
ScWN7R01G336600	TraesCS7D02G343500
ScWN7R01G416800	TraesCS7D02G415000
ScWN7R01G447700	TraesCS7D02G451500
ScWN7R01G452700	TraesCS7D02G429600
ScWN7R01G457900	TraesCS7D02G436600
ScWN7R01G436600	TraesCS7D02G416200
ScWN7R01G248500	TraesCS7D02G266500
