# Supplementary material for: Genome-wide Identification and Evolutionary Analysis of NBS-LRR Genes From Secale cereale
Source: Front Genet. 2021 Nov 9;12:771814. doi: 10.3389/fgene.2021.771814 (PMC8630680; doi:10.3389/fgene.2021.771814)
Supplement: Supplementary file 3 [file Table3.XLS]

## Sheet: Sheet1
>Hordeum_vulgare_HORVU.MOREX.r3.1HG0000210.1
------------------------------------------------------------------TSPFYSVIGIYGVAGSG--------KTTFARYICDYIKEE------------------CEEN-LFDTIM---CIHVSETFSVDDIFHEMLKDITK---------------------------------------------------------------------DRHSDISDREDLVEKFKEALCGK-------------------------------------------------------------RFFLVLDDVWVKNKHDPQ-----------------MEELLSPLNVGL-----------KGSKILVTARTKEAAGALCG----DEL…
>Hordeum_vulgare_HORVU.MOREX.r3.1HG0000220.1
----------------------------------------------------------------PSSSPCYSVIGIYGIAGSG--------KTTFAGYIQDYINEE------------------CKEDKLFDTII---CIHVSETFTVEVIFQEMLKDITA---------------------------------------------------------------------NSHSNISDHGVLNNKLKEALRGK-------------------------------------------------------------RFFLILDDLWVKNKNDQQ-----------------LEELISPLNVGL-----------KGSKILVTARTREAAGALCP----DEL…
>Hordeum_vulgare_HORVU.MOREX.r3.1HG0000250.1
------------------------------------------------------------------SSPCYFVIGIYGVAGSG--------KTTFAGYIRDYINEE------------------CKEDKLFDTIM---CIHVSETFSVDDVFHEMLKDITK---------------------------------------------------------------------DRHSNISDREELEEKLKEALCGK-------------------------------------------------------------RFFLILDDLWVKNKHDSQ-----------------LEELISPLIVGA-----------KGSKILVTARTKEAAGALCC----DEL…
>Hordeum_vulgare_HORVU.MOREX.r3.1HG0000520.1
---------------------------------------------------------------LHAGKK----LSVWGIAGLG--------KSSLVKHHYNK---------------IKSMQL----------YAMYGWVEVPQPFNLMDLCQRLLLDLLSDDVHDKE----------------------------------------------------------AVAIGLFGGQDPIEVCIKILLEHK-----------------------------------------------------------------CIVVFDGLGSTDDWDVI-----------------NKTLFS--------------QP-ISGGTIVITRQEKVARHCS--QD----…
>Hordeum_vulgare_HORVU.MOREX.r3.1HG0000990.1
----------------------------------------------HEDKNNIVNILLG-----QAGNADLAVVPIVGMGGLG--------KTTLAQLIYNEP-KIQK----------------------HFQLQLWVCVSD--TFDVNSIAKSIVEASPKKNY---------------------------------------------------------------------DTEKPPLDRLQKLLSGK----------------------------------------------------------------RYLLVLDDVWN-REVQK-------------------WERLKVCLQH----------GGMGSAVLTTTRDKQVAEIMGADI-----…
>Hordeum_vulgare_HORVU.MOREX.r3.1HG0001010.1
----------------------------------------------HKDKKNIIDILVG-----GASNADLIVVPVVAMGGLG--------KTTLAQLIYNDP-EVQK----------------------HFQLLIWVCVSD--TFDVNCLAKSIVEACPKKND---------------------------------------------------------------------DTNKLPLERLQNLVNGQ----------------------------------------------------------------RYILVLDDVWN-RDVNK-------------------WERLKVCLEH----------GGTGSAVLTTTRDKRVAEIMGADR-----…
>Hordeum_vulgare_HORVU.MOREX.r3.1HG0001020.1
----------------------------------------------EKDKKNIVDILLG-----QANNAELAVVPIIGMGGLG--------KTTLAQLIYNDP-EIQK----------------------HFQLLLWVCVSD--TFDVNSLAKSIVEASPSKNV---------------------------------------------------------------------DTDKPPLDRLQKLVSGR----------------------------------------------------------------RYLLVLDDVWDNKELRK-------------------WERLKVCL-H----------GGMGSAVLTTTRDKRVAKIMGADRA----…
>Hordeum_vulgare_HORVU.MOREX.r3.1HG0001030.1
----------------------------------------------HQEKRKIVDILLS-----QASSSELAIVPIVGMGGLG--------KTTLAQLIYNEP-EVQK----------------------HFQLLLWVCVSD--TFDVNSLAKSIVEASPKKND---------------------------------------------------------------------GIDKPPLHRLQKLVSGQ----------------------------------------------------------------RYLLVLDDIWNNKELRQ-------------------WEKLKVCL-H----------GGMGSAVLTTTRDKRVAEIMGADRA----…
>Hordeum_vulgare_HORVU.MOREX.r3.1HG0001470.1
-------------------------------------------------------------------------------GGMG--------KTTLAQIIYNEP-EIQK----------------------HFQLQLWVCVSD--SFDVNSIAKSIVEASPKKNY---------------------------------------------------------------------DTDKPSLDRLQKLVSGK----------------------------------------------------------------RYLLVLDDVWN-REVQK-------------------WERLKVCLQH----------GGLGSAVLTTTRDKQVAEIMGAGR-----…
>Hordeum_vulgare_HORVU.MOREX.r3.1HG0001510.1
---------------------------------------------KEHKERLIRWLTSGGD---GLEQSSSNVTVVWGMPGVG--------KTTLVDHVYNTMKE-------------------------N--FDVAAWVTVSEGYRIEDLLKKIVAQFG--------------IT-------------------------------------------------VNVANNEMRGLSK--YIHNYLQGKRY-----------------------------------------------------------------ILVLDDVWAERLWSEI-----------------RDIFPTSN---------------CTSRVIITSRKQ---AVLATRESA---…
>Hordeum_vulgare_HORVU.MOREX.r3.1HG0001910.1
---------------------------------------------------------------------------VWGMPGVG--------KTTLVDHVYNIVKE-------------------------D--FDVAAWVTVSENYRIEDLLKKIAAQFS--------------VI-------------------------------------------------IEVTNIQIRGLAK--SIHNYLESKNY-----------------------------------------------------------------ILVLDDVWDERLWSEI-----------------RDVFSTSN---------------CTSRVVMTSRKQ---TVLATREFA---…
>Hordeum_vulgare_HORVU.MOREX.r3.1HG0002060.1
-------------------------------------------------------------------------------------------------------KL-------------------------D--FDAAAWVTISESYCIEDLLKKIVVEFG--------------IA-------------------------------------------------VDVANIDMRGLAE--SIHDYLQGKKY-----------------------------------------------------------------FLVLDDVWAARVWLEI-----------------RNVFPTSN---------------CTGRFVITSRKH---EVSLLATRE---…
>Hordeum_vulgare_HORVU.MOREX.r3.1HG0002180.1
---------------------------------------------------------------------------VWGMLGVG--------KTTLVAHVYSAMKL-------------------------D--FDAAAWVTISESYCIEDLLKKIVVEFG--------------IA-------------------------------------------------VDVANIDMRGLAE--SIHDYLQGKKY-----------------------------------------------------------------ILVLDDVWAARVWLEI-----------------RNVFPTSN---------------CTGRFVITSRKH---EVSLLATRE---…
>Hordeum_vulgare_HORVU.MOREX.r3.1HG0002500.1
---------------------------------------------------QMERHRVLNFLLRSSASPDLAVLPMVGPIRAG--------KTTLVENVCKDECVRDRFSMVLFFPEFCLGDEGVIDLKEKNININGLVKYQNS-SSSQNR---------------------------------------------------------------------------------------LLVIVEIAND----------------------------------------------------------------------INRSTWRRLKSSIA------------------RMTPCGG-----------------SKIIITS-RSDSIVRLG--------…
>Hordeum_vulgare_HORVU.MOREX.r3.1HG0002800.1
----------------------------------------------EKDKKNIVATLLG-----QANNADIAVVPIVGMGGLG--------KTTLTQLIYNEP-EIQK----------------------HFQLLLWVCVSD--TFDVNSLAKSIVEASPNKDD---------------------------------------------------------------------DTNKPPLDRLQKLVSGQ----------------------------------------------------------------RYLLVLDDVWDNRELRR-------------------WERLKAYLQH----------GGMGSVVLTTTRDKRVAEIMGAE------…
>Hordeum_vulgare_HORVU.MOREX.r3.1HG0002950.1
---------------------------------------------EENKERLIRWLADGGD---GVEQSSSKVTMVWGMPGVG--------KTTLVDHVYNTVKL-------------------------D--FDAAAWVTVSESYRIEDLLKKIAAQFG--------------IA-------------------------------------------------IDVTNNEMRGLAK--SIHNYLQGKKY-----------------------------------------------------------------IMVLDDVWAERLWPEI-----------------RNVFPTSN---------------STGRVIITSRKQ---TVLATRESS---…
>Hordeum_vulgare_HORVU.MOREX.r3.1HG0002960.1
---------------------------------------------DENRGQLEQWLLPMDLL-------HYVVIVLYGMGGLG--------KTVLAANVYRKER--------------------------EKF-DCHAWVSISQTYSTKDVLKCLITELYR-----DRQDIPDNI-----------------------------------------------------NNMGINDLQH--AVSAFLNDKKY-----------------------------------------------------------------LIILDDVWSPEAFGDL-----------------FGALVHNN---------------MQSRLVITTRQG---KVCALASPE---…
>Hordeum_vulgare_HORVU.MOREX.r3.1HG0003010.1
---------------------------------------------EENKERLIRWLADGGD---GVEQSSSKVTMVWGMPGVG--------KTTLVDHVYNTVKL-------------------------D--FDAAAWVTVSESYRIEDLLKKIAAQFG--------------IA-------------------------------------------------IDVTNNEMRGLAK--SIHNYLQGKKY-----------------------------------------------------------------IMVLDDVWAERLWPEI-----------------RNVFPTSN---------------STGRVIITSRKQ---TVLATRESS---…
>Hordeum_vulgare_HORVU.MOREX.r3.1HG0003070.1
------------------------------------------------------------------------------------------------------------------------------------------------------------------------------------------------------------------------------------------------------------------------------------------------------------------------------------------------------------------------------------------RTTRNNNVAISCCSS--S---…
>Hordeum_vulgare_HORVU.MOREX.r3.1HG0003210.1
--------------------------------------------------EKEIVEIIKLISDQPT--QELQVITVWGMGGLG--------KTTLVKDIYGN-------------------------QELSAMFEKRAWVTVMRPFNLEGLLRS-LIMQLDRESSETK-TVVGLMGSTRNT---------------------------------------------LL-------LMPLLSLIEEMGRLTEKK-------------------------------------------------------------RCLIVLDDVSSSAEWNMI-----------------TPNF-H--------------GMEYTSRIMVTTREENLAKLCSRRQ-----…
>Hordeum_vulgare_HORVU.MOREX.r3.1HG0003230.1
----------------------------------------------------DKAKLDLIRLIS-QKDDNLRVIAVSGTSTGRLE------KMSVIKSAYDDR-------SVHMKFECR-----------AWITGFM------SPFCLTEFLQSIIEQFHLNILQETGG------------------------------------------------------------------------------------------------------------------------------------------------------KEKTKLEVQVLRR-----------------MGMMKEDD-----------------LVDEFMRYLSEKTYLIVLN------…
>Hordeum_vulgare_HORVU.MOREX.r3.1HG0003260.1
--------------------------------------------------ETEKREIVKLVTNVDS--RQLEVISVWGMGGLG--------KTTLVRDVYQS-------------------------QDLSREFEKRACVTVLRPFDLDALLKD-LATQFGYNGVSE------------------------------------------------------------------------------MDTKLAGH-------------------------------------------------------------KYLIVLDDLSSNAEWDII-----------------IPHFP---------------AMETSSRIIVTTRVKGIAIHCSRKH-----…
>Hordeum_vulgare_HORVU.MOREX.r3.1HG0004040.1
-------------------------------------------------------------------------------------------------------------------------------------------------------------------------------------------------------------------------------------------------------------------------------------------------------------------------------------------------------------SSAFQ-GL---------------QGCHVMITTRKE---DVAALAPVG---…
>Hordeum_vulgare_HORVU.MOREX.r3.1HG0004300.1
-------------------------------------------------DIMRLLSM-EGEDDAS--NKRLKKVSIVGFGGLG--------KTTLAKAVYENIKGD---------FDCR-----------AFVPV-------GQNPDMKKVFRDILIDL--------------------------------------------------------------------RVSNSELAELDERQLINKLHEFLE-------------------------------------NKRY------------------------LVIIDDIWDAKLW-ER-----------------INFAFSNR-NN------------LGSRLIITTRIFSVSKSSCML--P---…
>Hordeum_vulgare_HORVU.MOREX.r3.1HG0004340.1
----------------------------------------------------------IEGDDAC--NKRLKKISIVGFGGLG--------KTTLVRAVYEKIKGV---------FDCR-----------VFVPV-------GQNPDIKKIFKDILIDL--------------------------------------------------------------------GKSHSDVAMLDERQLINKLHEFLE-------------------------------------NKRY------------------------LIIIDDIWDQNLW-KD-----------------INIAFSNR-NN------------LGSRLITTTRILNLSESCCSS--S---…
>Hordeum_vulgare_HORVU.MOREX.r3.1HG0004370.1
----------------------------------------------------------ETEDDAS--NKRLKKVSIVGFGGLG--------KTTLAKAVYEKIKGD---------FDCR-----------AFVPI-------GRNPDIKKVFRDILIEL--------------------------------------------------------------------GNSHSDLTILDAKQLMVKLREFLE-------------------------------------NKRY------------------------LVIIDDIWDESLW-EI-----------------IKFAFSNR-NN------------LGSRLITTTRIVSVSNSCCSS--A---…
>Hordeum_vulgare_HORVU.MOREX.r3.1HG0004380.1
----------------------------------------------------DSPVEQLCGWLANDGQPEHKVASIVGTSGVG--------KTTLARQVYH--KLG-------GQFECR-----------AFVQA-------SPKQDMKMLLTSILSQVRRHHLP----------------------------------------------------------------DSFDVHKLLF-EIEAHLQDK-----------------------------------------------------------------TYIIVIDNLQASSTWDII-----------------NHALPKEN-C--------------CSRILTTTEVDAIAQTCCADTSK---…
>Hordeum_vulgare_HORVU.MOREX.r3.1HG0004410.1
-----------------------------------------------------------------AAQAQLRVVAIVGFGGSG--------KTTLAKAVYDTVH-------VEGSLRCA-----------WVDGHSLDHK------DADGIIKHISEKLHLGEGCSATLP------------------------------------------------------------------------TEYHQDR------------------------------------------------------------------YLIVVDDIKDKHLMHWN-----------------TLRNAFRNNG----------------RIIVTTATQSVANRCCNHPREE--…
>Hordeum_vulgare_HORVU.MOREX.r3.1HG0004450.1
----------------------------------------------------------ETEDDAS--NKRLKKVSIVGFGGLG--------KTTLAKAVYEKIKGD---------FDCR-----------AFVPI-------GRNPDIKKVFRDILIEL--------------------------------------------------------------------GNSHSDLTILDAKQLMVKLREFLE-------------------------------------NKRY------------------------LVIIDDIWDESLW-EI-----------------IKFAFSNR-NN------------LGSRLITTTRIVSVSNSCCSS--A---…
>Hordeum_vulgare_HORVU.MOREX.r3.1HG0004460.1
----------------------------------------------------DSPVEQLCGWLANDGQPEHKVASIVGTSGVG--------KTTLARQVYH--KLG-------GQFECR-----------AFVQA-------SPKQDMKMLLTSILSQVRRHHLP----------------------------------------------------------------DSFDVHKLLF-EIEAHLQDK-----------------------------------------------------------------TYIIVIDNLQASSTWDII-----------------NHALPKEN-C--------------CSRILTTTEVDAIAQTCCADTSK---…
>Hordeum_vulgare_HORVU.MOREX.r3.1HG0004490.1
-----------------------------------------------------------------AAQAQLRVVAIVGFGGSG--------KTTLAKAVYDTVH-------VEGSLRCA-----------WVDGHSLDHK------DADGIIKHISEKLHLGEGCSATLP------------------------------------------------------------------------TEYHQDR------------------------------------------------------------------YLIVVDDIKDKHLMHWN-----------------TLRNAFRNNG----------------RIIVTTATQSVANRCCNHPREE--…
>Hordeum_vulgare_HORVU.MOREX.r3.1HG0005640.1
--------------------------------------------------------------ESKATMTELPVVSIVGMGGVG--------KTTMAQEICKNAN-------------------------VKKHFGPIIWTCVSDDFDTKRLIKAIIEGLGGDASSDN-----------------------------------------------------------------------LNVLISKLEGRVK-------------------------------------------------------------SEKFLLVLDDMWDDILKDDA---------------AECKSLCACLKNGA-----------EGSRILVTTRFPEVAELVG--------…
>Hordeum_vulgare_HORVU.MOREX.r3.1HG0006160.1
--------------------------------------------DGPRDELAKWMLEEEN---K----HRRRVLSIVGFGGLG--------KTTLANEVYLKIK---------GHFDCH-----------AFVSV-------SQKPDTKKIIKDLISQVS-----------------------------------------------------------------RKAEFTKDMESWDEKKSIQKLREL-------------------------------------LQDKRY------------------------LVIIDDIWSILAW-NA-----------------INCAFPE--NN------------SSSRIITTTRILEVARSSCPN--H---…
>Hordeum_vulgare_HORVU.MOREX.r3.1HG0006230.1
--------------------------------------------DDPRDDLAKWVMEDEN---K----HGRKVLSIVGFGGLG--------KTTLANEVSRKIR---------GHFDCH-----------AFVSV-------SQKPDTMKIIKDVISQVS-----------------------------------------------------------------YSDEFKKDIETWDEKKSISKLREL-------------------------------------LKEKRY------------------------LVIIDDIWSTVAW-DA-----------------INCAFPE--NN------------CSSRIVATTRILEVASSCCPG--P---…
>Hordeum_vulgare_HORVU.MOREX.r3.1HG0006420.1
------------------------------------------EENKERLIQWLTSGSGGGD---GLEQRSIKVTTVWGMPGVG--------KTTLVAHVYNTLKV-------------------------D--FDAAAWVTVSKSCHIEDLLKKIAAQFG--------------IA-------------------------------------------------VDVANVEMRGLAE--SIHNYLQGKKY-----------------------------------------------------------------ILVLDDVWTPLVWSEI-----------------RNAFPTSN---------------CTGRFVITSRKH---EVSLLATWE---…
>Hordeum_vulgare_HORVU.MOREX.r3.1HG0006880.1
----------------------------------------------NEEKKKIVDILVD-----QAGDRDLIVLPIVGMGGLG--------KTSFAQLVYNDP-AIKE----------------------YFQLQRWCCVSD--DFDVVKIANNICQTNEIHRE-------------------------------------------------------------------------KALQNLQKEVSGK----------------------------------------------------------------RYLIVLDDVWN-EDVDK-------------------WEKLRTCLKR----------GGKGSAILTTTRKAQVAQIMKMCIDH---…
>Hordeum_vulgare_HORVU.MOREX.r3.1HG0010020.1
------------------------------------------------------------------SSPCYSVIGIYGVAGSG--------KTTFAGYIRDYINEE------------------CKEDKHFDTIM---CIHVSETFSVDDIFHEMLKDITK---------------------------------------------------------------------DRHSNISDREELEEKLKKALRGK-------------------------------------------------------------RFFLILDDLWVKNKHDSQ-----------------LEELISPLIVGA-----------KGSKILVTTQTKDAAGALCA----KEL…
>Hordeum_vulgare_HORVU.MOREX.r3.1HG0010030.1
---------------------------------------------------------------------------------------------------------------------------------------------------------------------------------------------------------------------------------------------------------------------------------------------------------------------------------------------------------------------------------------------------------------…
>Hordeum_vulgare_HORVU.MOREX.r3.1HG0012170.1
-------------------------------------------------------DTEEAELIRQIDEAS-RVISVWGIAGVG--------KSALVRSAYRKYLQ---------NRSSLAGLG--------MSFIHG-WVNVLHPFNLREFCRSLLLNLSSEPAEIKKE----------------------------------------------------------ADAELANMTNPVDVCRRLLSDDQQQN-------------------------------------------------------------QCLIVIDDLQSTKEWDRI-----------------KQA-LS--------------FGEG-CCVIIVTNDSSVARYCSGQDQ----…
>Hordeum_vulgare_HORVU.MOREX.r3.1HG0012650.1
---------------------------------------------------MRLLSM-EG-DDAS--EKRLKKVSIVGFGGLG--------KTTLARAVDEKIKGD---------FDCR-----------AFVPV-------GQNTDMKKVLRDILIDL--------------------------------------------------------------------GNPHSDLVILDVNQLIKKLHEFLE-------------------------------------NKRY------------------------LIIIDDIYM--------------------------------------------------------------------------…
>Hordeum_vulgare_HORVU.MOREX.r3.1HG0012670.1
--------------------------------------------------LMRLLSM-EG-DDAS--NKRLKKVSIVGFGGLG--------KTTLARAVYEKIKGD---------FNCR-----------AFVPI-------GQNPDMKKVLRDILIDL--------------------------------------------------------------------GNPHSDLAMLDANQLIKKLHEFLE-------------------------------------NKRY------------------------LVIIDDIWDEKLW-EG-----------------INFAFSNR-NN------------LGSRLITTTRIVSVSNSCCSS--D---…
>Hordeum_vulgare_HORVU.MOREX.r3.1HG0021100.1
-----------------------------------------------------------------------------------------------------------------------------------------------------------------------------------------------------------------------------------------------------------------------------------------------------------------------------------------------------------------------------------------------------VTTT------…
>Hordeum_vulgare_HORVU.MOREX.r3.1HG0021110.1
--------------------------------------------------NDLKKNIIDGITHGKYCTNELTVVPLVGPGGIG--------KTTLTQHIF--RE-------------------------LEGSFQVPVWICVSLDL-------------TQ--ISWQK----------------------------------------------------------------------------------RS------------------------------------------------------------RK-------------------------------------------------------------------------------------…
>Hordeum_vulgare_HORVU.MOREX.r3.1HG0021150.1
--------------------------------------------------DDQKKEIVDFITHGEYCKDELTVVPLVGPGGIG--------KTTLTQHIY--GE-------------------------LEGSFQVSVWVCVSLDFNANRLAQEIAKKIPK--INDEKQ---------------------------------------------------------------------NASDMELIQQRLKS------------------------------------------------------------KR-LLLVLDDMWTY-NEDE------------------WKKLLAPLKHKGGE---------KGNVIIVTTRIPEVASMVRTT------…
>Hordeum_vulgare_HORVU.MOREX.r3.1HG0022330.1
--------------------------------------------------EPQKNTIIEHIINDEYIHEKLTVIPIVGPGGIG--------KTTLTQYIYNNKE-------------------------VQDHFKVRVWICVSLDFSVHKLTQEIVSSIPK--AEDEK-EKA------------------------------------------------------------DSEVHNLDQLQKLIEKRLKN------------------------------------------------------------KR-FLFVLDDIWKYGNEDE------------------WKRFLIPFH-KEQG---------NGDTILVTTRFLEVAEMVKQR------…
>Hordeum_vulgare_HORVU.MOREX.r3.1HG0042290.1
---------------------------------------------------EDDARLLVDRLTQTARPAACEVVAIVGPDGVG--------KTKLARMVYESARVRC-------------------------SFGSTSWVRLSRGYTDAGLLSQVIDAFGGDTK-------------------------------------------------------------------GGESVA---DLQAMLTCLVAN-------------------------------------------------------------KRFLLVVDDVWYGGVWEDV-----------------LQNPLERG--------------GSGGKVLVTARRGTTAREMGASLV----…
>Hordeum_vulgare_HORVU.MOREX.r3.1HG0045390.1
--------------------------------------------------------------------------DQSPET-------ISEKFGQMIDKIKEEFKE-----------------------------------QLKIKGLVDEIKHNLN-YVPKLNN--------------------------------------------------------------------------YEGPLFIIK------------------------------------------------------------------------VDELIDVSTWEDT-----------------RKAMSLLNC------------STDLMIVTPTKDIE-LAKEYCYPPRE---…
>Hordeum_vulgare_HORVU.MOREX.r3.1HG0047150.1
--------------------------------------------------------------------------------------------------------------------------------------------------------------------------------------------------------------------------------------------------------------------------------------------------------------------------------------------------------------------------------------------------------G------…
>Hordeum_vulgare_HORVU.MOREX.r3.1HG0047420.1
--------------------------------------------KGPCSKLLPHLIAS---------QTRLKLVSVVGMEGLG--------KTSLAKEVYAKLQDK---------FECR-----------AFVTV-------GKNTYLTATLLDILRQVKKQGTMP----------------------------------------------------------------RNGPGAPEINQVVTELREYLVTK-------------------------------------------------------------SYFILIDDIWSIRAWDIL-----------------SCASPEND--F------------GS-RVLITTCISDVAKRCSMR------…
>Hordeum_vulgare_HORVU.MOREX.r3.1HG0063100.1
----------------------------------------------------------------------------------------------------------------------------------------------------------------------------------------------------------------------------------------------------------------------------------------------------------------------------------------------------------------------------------------------SMAARHEASSSR-----…
>Hordeum_vulgare_HORVU.MOREX.r3.1HG0063110.1
---------------------------------------------------ERELDDVLRMMQT-DSTPGLSILPITGMAGIG--------KTTLAQLVFWHPW------VVDTFGDDR-----------IWVSVPR-------NFNIMVIMSRIAQVLTAQQ-----------------------------------------------------------------------------------------------------------------------------------------------------------------CSILDSSE-----------------IEMIEQ-DSV--------------KLKCLVKKKLSGRKLFLVLDDA----…
>Hordeum_vulgare_HORVU.MOREX.r3.1HG0066210.1
-------------------------------------------------------------------AAAIPVAAIIGLGGMG--------KTALARVLLHDD-------------------------SVKATFDLVMWVCPAAAYHKVGLVKQILQSAGVGFPDGMNN---------------------------------------------------------------------FDWLQRQLKDAVSS-------------------------------------------------------------KRFLLVLDNVWNKGG----------------MDEDKWSEVLAPLRCGKPG-----------SKIMVTTRKKIVATLLNARKK----…
>Hordeum_vulgare_HORVU.MOREX.r3.1HG0069630.1
----------------------------------------------EEDKETIVKMLLD---QNNSNQSNLSILPIVGMGGLG--------KTTLTQLVYNDT-RIKE----------------------HFQLRVWLCVSE--NFDQMKLTKETIESVASEFESVI-----------------------------------------------------------SGVSSVTTNMNLLQEDLSKKLKGK----------------------------------------------------------------RFLLVLDDVWN-EDPEK-------------------WDTYRRALLT----------GGKGSRIVVTTRNKNVGKLMGGMT-----…
>Hordeum_vulgare_HORVU.MOREX.r3.1HG0076190.1
----------------------------------------------------EDEYEEIVDKLVDTEKN-LSAVSIVAMGGAG--------KTTLARKVYTSSVVEQ-------------------------HFETIAWVTVSQKYKGIDLMKDIMKQIMGKRDD-------------------------------------------------------------------SLEQMQEYEVGKKIHDFLLNKI-------------------------------------------------------------YLVVLDDVWETDTWDQI-----------------NRRVKAFPNAS------------NGSRVLLTTRKEDVANHIQMPT-----…
>Hordeum_vulgare_HORVU.MOREX.r3.1HG0079920.1
-----------------------------------------------EAEVDQIVKTVRLGDDLRYRLG-VGVLPVVGAEGVG--------KTALAQLIFHHEIIK------------------------GEFPVRMWAHVSGELLLSKQLMAQMIHRVVTGDA-------------------------------------------------------------------GHDVQGARELLLAQLAG-----------------------------------------------------------------KRFLLVLDHVTDVSDAQWR----------------DLMEVLQPAAR--------------RSLIIVTTQSEDVATAIGTMP-----…
>Hordeum_vulgare_HORVU.MOREX.r3.1HG0081650.1
----------------------------------------------------------------------------------------------------------------------------NLK-DQTMATFRDHCVIKHQNIALD--------------------------------------------------------------------------------------EERLLVVIELSGDVD----------------------------------------------------------------------KWACKRLLHSSE------------------RCMPHG------------------SKIIITS-RSDKTTSLG--------…
>Hordeum_vulgare_HORVU.MOREX.r3.1HG0081680.1
-----------------------------------------------QMEREQAISFLLQADPL--EVANLGVLPIVGPRLIG--------KSTLVEHVCEDERVRN------HFSLILLYSGNDLK-DETAMTFRDHCVTKHQNISSG--------------------------------------------------------------------------------------KERLLVVIELLRDVD----------------------------------------------------------------------EESWKRLLHSSE------------------RYMARG------------------STIIVTS-RSE--------------…
>Hordeum_vulgare_HORVU.MOREX.r3.1HG0081690.1
-----------------------------------------------QMEMEQAISFLLQADQQ--GDGDPGVLPIVGSALIG--------KSTLVEHVCDDERVRN------HFSSILFYTGDSLTRDETATTFRHKCTIKHQNINVASV------------------------------------------------------------------------------------EERSLLVVELPEDFD----------------------------------------------------------------------EDTWRGLLRSST------------------RSLKHG------------------SKIIITS-RSEKVASLG--------…
>Hordeum_vulgare_HORVU.MOREX.r3.1HG0083670.1
-----------------------------------------------KDIFEKIVDDITSGT---HQGQTVSVLPIVGPGGIG--------KTTFTQHLYNDSR-------------------------TQVHFTVMVWMCVSTDFDVLKLTQQIHNCIPPTENETA------------------------------------------------------------------SETANLDQLQKSIAQRLKS------------------------------------------------------------KR-FLIVLDDIWKCNSEDE------------------WKTLLAPFTKGEA----------KGSMVLVTTRFPKLAGMMKTI------…
>Hordeum_vulgare_HORVU.MOREX.r3.1HG0083690.1
-----------------------------------------------TDIFEKIVDDITSGT---HHGQTVSVLPIVGPGGIG--------KTTFTQHLYNDSR-------------------------TQEHFAVMVWVCVSTDFDVLKLTQQIHNCIP--ENETA------------------------------------------------------------------SETTNLDQLQKSIAQRLKS------------------------------------------------------------KR-FLIVLDDIWKCNSEDE------------------WKTLLAPFTKGEA----------KGSMVLVTTRFPKLAGMMKTI------…
>Hordeum_vulgare_HORVU.MOREX.r3.1HG0084090.1
----------------------------------------------EEDTRALVEVLTREA--TCDKGDHLMVVGIVGVGGIG--------KTTLSKKVFNDEAMEG-------------------------KFAKKIWLSITRDFNDVELLSTAITAAGGDLPG------------------------------------------------------------------VGGARD-RSLLVDALMNAIKD-------------------------------------------------------------KKFFLVLDDMWGVNEWDKL-----------------LMTPFS---YG-----------SPGSRVLITTRHDTVARSMKVMY-----…
>Hordeum_vulgare_HORVU.MOREX.r3.1HG0084590.1
---------------------------------------------------------------------------------------------------------------------------------------------------------------------------------------------------------------------------------------------------------------------------------------------------------------------------------------------------------------------------------------------------------------…
>Hordeum_vulgare_HORVU.MOREX.r3.1HG0084600.1
---------------------------------------------------------------------------------------------------------------------------------------------------------------------------------------------------------------------------------------------------------------------------------------------------------------------------------------------------------------------------------------------------------------…
>Hordeum_vulgare_HORVU.MOREX.r3.1HG0084610.1
---------------------------------------------------------------------------------------------------------------------------------------------------------------------------------------------------------------------------------------------------------------------------------------------------------------------------------------------------------------------------------------------------------------…
>Hordeum_vulgare_HORVU.MOREX.r3.1HG0084620.1
------------------------------------------DKDRDNIINLLTKPIGVEEN-----SAICSGLAIVGAGGMG--------KSTLAQYVYNDKR-------------------------VQEHFDVKMWVCISRKLDVDRHTREIIESVVGGECPRVGN---------------------------------------------------------------------LDPLQCKLRGLLQN-------------------------------------------------------------KKFLLVLDDVWFEESGTEM----------------EWEQLLRPLVCEQT-----------GSKVLVTSRSNILPASLYC-------…
>Hordeum_vulgare_HORVU.MOREX.r3.1HG0084790.1
---------------------------------------------------------------------------------------------------------------------------------------------------------------------------------------------------------------------------------------------------------------------------------------------------------------------------------------------------------------------------------------------------------------…
>Hordeum_vulgare_HORVU.MOREX.r3.1HG0084900.1
--------------------------------------------------GKMTDAVVGLLNEQRLATVGPRVLSMVGFGGVG--------KTTLATTVYNSPKLGG-------------------IQCRAFIPVS-------QTYDVRSLLESMLKQLLAS-AKKDKNDDPLKN----------------------------------------------------------IKDWDERDLFVKIKQHLADK-------------------------------------------------------------RYLIILDDVWRAAAWDQL-----------------NVAIPRNN--N------------Q-GSIIITTRSQEVAENCCTSSN----…
>Hordeum_vulgare_HORVU.MOREX.r3.1HG0086430.1
-------------------------------------------------DIEKDKIISLLLKMG--VQEDISIVPIVGLGGLG--------KSTLAESVFV-DKMVN-----------------------DFEVRAWVHVSK--EFDLHKIGSAILK-SIN-----------------------------------------------------------SSINLDNCSLQF-----LQENLRNELADR-----------------------------------------------------------------RYLIVLDDLWEENADK--------------------LERLKQMLQHGH--------R--GSRVIVTTRNQSVVNKLGTGVLAHKR…
>Hordeum_vulgare_HORVU.MOREX.r3.1HG0086450.1
-------------------------------------------------DIEKDKIISLLLKKG--VQEDISIVPIVGLGGLG--------KSTLAESVFV-DKMVN-----------------------DFEVRAWVHVSK--KFDLRKIGSAILK-SIN-----------------------------------------------------------SSINLDNCSLQF-----LQENLRNELADR-----------------------------------------------------------------RYLIVLDDLWEEDADK--------------------LERLKQMLQHGY--------R--GSRVIVTTRNQSVVNKLRTGALSHKR…
>Hordeum_vulgare_HORVU.MOREX.r3.1HG0090170.1
---------------------------------------------------------------------------------------------------------------------------------------------------------------------------------------------------------------------------------------------------------------------------------------------------------------------------------------------------------------------------------------------------------------…
>Hordeum_vulgare_HORVU.MOREX.r3.1HG0090180.1
--------------------------------------------DGPMKHLTALLMDGSK---------DLKVVPIVGSGGLG--------KTTLAMEVYRKIGSG-------GDFQCQ-----------ACVSV-------SRTLDLVKLLKDILSQVD-----------------------------------------------------------------KDAYK--GCQSWEMEQLIRETKQI-------------------------------------LTGKST-----------------------------------------------------------------------------------------------------------…
>Hordeum_vulgare_HORVU.MOREX.r3.1HG0090200.1
--------------------------------------------EGPMKHVTALLMDESK---------DLKVVSIVGSGGLG--------KTTLAMEVYRKIGSG-------GDFQCQ-----------ACVSV-------SRTLDLVKLLKDILSQID-----------------------------------------------------------------KDVYE--KCQSWEKEQLIREIKQI-------------------------------------LTGKRY------------------------FIVIDDVWKEQDW-KL-----------------VKAAFPE--NN------------NGSRIIATTRITGVANQCCSN--S---…
>Hordeum_vulgare_HORVU.MOREX.r3.1HG0090290.1
--------------------------------------------DGPMKHLAALLMDESK---------ELKVVPIVGSGGLG--------KTTLAMEVYRKIESG-------GNFQCQ-----------ACVSV-------SRTLDLVKLLKDILSQID-----------------------------------------------------------------KDAYK--ECQSWEKEQLIREIKQI-------------------------------------LTGKRY------------------------FIVIDDVWKEQDW-KL-----------------IKSAFPE--NN------------NGSRIIATTRITGVANQCCSN--S---…
>Hordeum_vulgare_HORVU.MOREX.r3.1HG0090630.1
---------------------------------------------------EETINRITTV-AGATNTQTVSVLPIVGPGGIG--------KTTFTTHLYNDSR-------------------------TQDHFQVRVWVCVSTDFDVLKLTREILGCIPATDEEGS--SGV------------------------------------------------------------PNGTTNLDQLQRSIAHRLKS------------------------------------------------------------KR-FLIVLDDIWKCDGEDQ------------------WKTLLAPFTKGEA----------KGSMLLVTTRFPKVADMVKTL------…
>Hordeum_vulgare_HORVU.MOREX.r3.1HG0093120.1
---------------------------------------------KDHLKKLLGCLNDAGPD--------RAIIMIQGMGGSG--------KSTLARSIYRKQDV-------------------------TL---CHAWISTSRNRQVEDILTNIIDKLDIG----SDEHD----------------------------------------------------------NSDCEGMVK--TIQTYLQNRKY-----------------------------------------------------------------LIVLDDLWDRESWSCF-----------------DNAFPKNS---------------HGSIVIITTRNE---AVASLAEEE---…
>Hordeum_vulgare_HORVU.MOREX.r3.1HG0093130.1
---------------------------------------------KDHLKKLLGCLNDAGPD--------RAIIMIQGMGGSG--------KSTLARSIYRKQDV-------------------------TL---CHAWISTSRNRQVEDILTNIIDKLDIG----SDEHD----------------------------------------------------------NSDCEGMVK--TIQTYLQNRKY-----------------------------------------------------------------LIVLDDLWDRESWSCF-----------------DNAFPKNS---------------HGSIVIITTRNE---AVASLAEEE---…
>Hordeum_vulgare_HORVU.MOREX.r3.2HG0095930.1
---------------------------------------------------CVMNSIIHDITKGQDRDKSLTVLPVVGPGGIG--------KTTLMQHIYHNQQ-------------------------VQNHFPVKFWICVSLNFNLEKVLEQIETSTPK--VENER---------------------------------------------------------------------KGSTTEELIEQRLKS------------------------------------------------------------KR-FLLVLDDIWQLSNEDD------------------WGKLLLILD-KSQE---------KGSMILVTTRFQAIAEKVKTT------…
>Hordeum_vulgare_HORVU.MOREX.r3.2HG0095950.1
--------------------------------------------------DRVMNSIIHDITLGQYRDKSLTVLPVVGPGGMG--------KTTLIQHIYHDQQ-------------------------VQNHFPVMIWICVSFNFNLDKVFEQIKVGTRP--VESEK---------------------------------------------------------------------EGSTIEELIEERLKS------------------------------------------------------------KR-FLLVLDDIWQISNVGD------------------WEKLMSILN-QSQE---------KGSMVLVTTRFQAIAQKVKPT------…
>Hordeum_vulgare_HORVU.MOREX.r3.2HG0095960.1
--------------------------------------------------DRVINSIVHDITEGQCCDMGITVLPVIGPGGMG--------KTTLIQHIYNNQQ-------------------------VQNHFPVRIWICVSFNFNLGKVLEQIKRYTTS--VEGEN---------------------------------------------------------------------ECVRPEELVEHRLKH------------------------------------------------------------QR-FLLVLDDIWQFTDVDD------------------WKKLLLILN-KSQE---------KGSVILVTTRQKEIADRVKET------…
>Hordeum_vulgare_HORVU.MOREX.r3.2HG0096080.1
----------------------------------------------------VMNSIIHDITEGQYCDKGLTVLPVVGPGGMG--------KTTLIQHIYHNQQ-------------------------VQNHFPVRIWICVSFNFNLDKVLQEIKRYTLP--VEGEN---------------------------------------------------------------------GCSTTQELIEHRLKY------------------------------------------------------------KR-FLLVLDDIWQFTDVDD------------------WKKLLLILS-KSQE---------NGSMILVTTRFQEIAKKVRAI------…
>Hordeum_vulgare_HORVU.MOREX.r3.2HG0096460.1
---------------------------------------------------QTERRRILNFLMCPSATPDLAILPIVGPIRVG--------KSTLVENICRDDSVRDRFSMILFFPEGSLKDERVVNLREN--NIK--FRHQN--FASQNR---------------------------------------------------------------------------------------LLIIIETAND----------------------------------------------------------------------INEETWRRLKSSAT------------------CMTPCGE-----------------SKIIITS-WSDRIVNLG--------…
>Hordeum_vulgare_HORVU.MOREX.r3.2HG0096490.1
---------------------------------------------------QTERLRVLNFLLCPSATSDLAVLPIVGPIRVG--------KSTLVEYVCRDESVRDGFSMIMFFPEGSLKDEGVIDLKGN--NINSLVRHQN--SVSPNR---------------------------------------------------------------------------------------LLIIVETQED----------------------------------------------------------------------INERTWRRLKSLAT------------------SMTPCGG-----------------SKIIVTS-RSDRIVNLG--------…
>Hordeum_vulgare_HORVU.MOREX.r3.2HG0097510.1
---------------------------------------------DENIEKLQRWLG-SDDV-------QRSLITLTGMGGLG--------KTTLAANVYRKER--------------------------EKF-QCHAWVSISQTYSREDVLRNIITELFK-----DEVNVPPNI-----------------------------------------------------TAMDITSLEE--TLKRYLEELKY-----------------------------------------------------------------LIILDDVWTPDAFEDL-----------------SRSLVCNG---------------KGSRLIITTRQA---DVAALASQG---…
>Hordeum_vulgare_HORVU.MOREX.r3.2HG0097560.1
---------------------------------------------DKNREMLEQWLG-GDEE-------VFSVIALVGMGGLG--------KTALAKNIYRKER--------------------------HKF-QCHAWVSISQTYSREDVLRNIIEELFK-----NRVSFLSNT-----------------------------------------------------AAMDIISLED--VLRTFLEAHKY-----------------------------------------------------------------LIVLDDVWTPEAFDDL-----------------SRSLIGN----------------KGSRLIITTREG---YVAALASQG---…
>Hordeum_vulgare_HORVU.MOREX.r3.2HG0098130.1
---------------------------------------------------------------------------------------------------------------------------------------------------GGGR---------------------------------------------------------------------------------------TLIIIELLMD----------------------------------------------------------------------IEEPVWKRLYSAAK------------------SCIMSG------------------SKMIIVS-RSDKVASFG--------…
>Hordeum_vulgare_HORVU.MOREX.r3.2HG0098620.1
-----------------------------------------------------GAVDTLCQWL-ADGDKQLKVVSIVGVGGIG--------KTTLAKQLWLEKKLG--------DFDCR-----------AFVRT-------AKKPDMRRILRSILVQVRPHQPP----------------------------------------------------------------NTSGVHDLIH-DINEHLQNK-----------------------------------------------------------------RYFLIIDDLWATSVWDVV-----------------SDAFPEGN-H--------------CSRIVTTTEIEDVARACCSYPSK---…
>Hordeum_vulgare_HORVU.MOREX.r3.2HG0098640.1
--------------------------------------------------EKPKQEVVD---LLEVEGEKLMVISIVGFGGSG--------KTALTKAVYHCPQ-------VRRKFLRR-----------AWIVASKHKD------DAKGLLTAILQQLLPSEAPAVLP--TQQVPQLQQ------------------------------------------------------------HIIHHLQARS--T-------------------------------------------------------------RCLIVIDDMEHQHWKAIE-----------------PIIYVETLS-----------------RILVTTTIHSVANKCSSV------…
>Hordeum_vulgare_HORVU.MOREX.r3.2HG0099120.1
------------------------------------------------DQALMELLS-NKD-DVS--NKKLKIVSVVGFGGLG--------KTTLVKTVYDKIKGD---------FDCR-----------AFVSV-------GQKADPKKVLMDILLDLG--------------------------------------------------------------------VRGSQLTLLDETQLVKKLLEYLE-------------------------------------EKRY------------------------LIVIDDIWEAKLW-KI-----------------INYAFSRG-NN------------AGSRLITTTRIVDVSKLCCST--T---…
>Hordeum_vulgare_HORVU.MOREX.r3.2HG0099140.1
------------------------------------------------DQEIMKLLS-EGG-DMA--KKNLKIISVVGFGGMG--------KTTLVKTVYEKIEGD---------YDCT-----------AFVPV-------GRKAEAKTVFTNILLN--------------------------------------------------------------------LGMNGSELIMLNEKLLIDKLREFLK-------------------------------------NKRY------------------------LIVIDDIWDEELW-RV-----------------IKCAFSSS-NN------------FGSRLITTTRIVSVCESCCSS--T---…
>Hordeum_vulgare_HORVU.MOREX.r3.2HG0100630.1
-------------------------------------------------------------CMDYPVNGDVSVLAIVGIGGVG--------KTTLAQQICQDQH-------------------------VKGYFDQILWTCVSDDFDTKRITKELVHSCGEDIASDN-----------------------------------------------------------------------LDYLQNKLAKVVG-------------------------------------------------------------LNRFLVVLDDVWDDSLKDNG---------------QEWQKFCAPLTTGV-----------QGSMILMTTRSSKVAKLVC--------…
>Hordeum_vulgare_HORVU.MOREX.r3.2HG0100960.1
--------------------------------------------------------------------------------------------------VFN-DTHSFR----------------------DYDIRVWVHVSP--EFDLHRIGESIISQVFQ----------------------------------------------------------GGQKQE-DSHLDVVGMGNIMERLRKLLICQ-----------------------------------------------------------------KVLLVLDDLWEEDPIR--------------------LELLKSMLTFLS----------HKMDVIVTTCNQAIARTICTI------…
>Hordeum_vulgare_HORVU.MOREX.r3.2HG0100980.1
-------------------------------------------------EDHMKELEEWLTNE----KNNSGVLYVVGFGGVG--------KTTIATALYRKFGDQF--------------------DHRAMVNVS-------QSSDINAVLTNIKNQVMPQSSGQTQQGAG----------GVLGRLKQGTSA------------FAAK-------------CCNAGASEETRGETKLDKLKEVLTDHFKDS-------------------------------------------------------------SYLVLVDDVWSAATWEQI-----------------RKSLPT---SS------------KRTRIIVTTRFQAVATRRRG-EE----…
>Hordeum_vulgare_HORVU.MOREX.r3.2HG0100990.1
------------------------------------------------GSDKERIITALPSTQPNIMQEHITILPIFGLAGSG--------KTTLAQMVFN-DNHSLQ----------------------VYDFRVWVHVSP--QFDFHAIGKSIISQVSA----------------------------------------------------------RGQEETNHSSSDMEGMQNIMKRLHELLNGK-----------------------------------------------------------------KVLLVLDDLWEEDPIR--------------------LQLLKSMLTFLG----------DRMDVIVTTCNQAIARKICTI------…
>Hordeum_vulgare_HORVU.MOREX.r3.2HG0101020.1
-------------------------------------------------SDKQRIIAALPSTEPNIMQEHITILPIFGLVGSG--------KTTLAQMVFN-DTHSLQ----------------------GYDFRVWVHVSP--QFDFHAIGKSIISQVSA----------------------------------------------------------RGQEETNHSSSDMEGMQSIMKRLHELLNGK-----------------------------------------------------------------KVLLVLDDLWEEDPIR--------------------LQLLKSMLTFLG----------DRMDVIVTTCNQAIARKICTI------…
>Hordeum_vulgare_HORVU.MOREX.r3.2HG0101580.1
---------------------------------------------NNRKILMGSLNLENCLN--------LQIIALWGMGGIG--------KSTLVSNVFRNE---------------------------ATNFECHAWVSVSQSYKLDDIWRRMLKEIYSKDKKEFDA-----------------------------------------------------------EKMTCGELQD--KLKELLKTKRY-----------------------------------------------------------------LIILDDVWTAEDFRKI-----------------KEVLVDAK---------------LGSRIIITTRSE---EVASIAPDD---…
>Hordeum_vulgare_HORVU.MOREX.r3.2HG0101600.1
---------------------------------------------KNRKILMGSLNLENCLN--------LQIIALWGMGGIG--------KSTLVSNVFRKE---------------------------APNFECHAWVSVSQSYKLDDIWRRMLKEIYSKDKKEFHA-----------------------------------------------------------EKMTCGELQD--ELKEILKKKRY-----------------------------------------------------------------LIILDDVWTAEDFRKI-----------------KEVLVDAK---------------MGSRIIITTRSE---EVASIAHDG---…
>Hordeum_vulgare_HORVU.MOREX.r3.2HG0101980.1
-----------------------------------------------------------------------------------------------------------------------------------------------------------------------------------------------------------------------------------------------------------------------------------------------------------------------------------------------------------------------------------------------------NAPTE-----…
>Hordeum_vulgare_HORVU.MOREX.r3.2HG0102530.1
---------------------------------------------------GATKDVVRLLEG---GAQSRRVVSIVGFGGLG--------KTTLATAVYNSPELSA-------------------IQCRAFVPVS-------QTYDRRSLLKSVLKQLVVVPAQTPVNNHPLQG----------------------------------------------------------INNWGISRLLTEYITQLSNK-------------------------------------------------------------RYLVVLDDVWMPAAWEDL-----------------NMFFP-EN--G------------RKSRIIVTTRSQHVARNCSTSSN----…
>Hordeum_vulgare_HORVU.MOREX.r3.2HG0104990.1
---------------------------------------------DENRKKLQDWLG-DHVK-------DCSVVVLSGMGGLG--------KTALAANVYKGER--------------------------KNY-DCHAWISVSQTYSQKDLLRKLFMDLLH-----GEAIAPVDI-----------------------------------------------------DTMDIPGIQD--ELRKFLAQ-KY-----------------------------------------------------------------LIVLDDVWKQESFSDL-----------------LGAFAPYT---------------KGSSIVITTRSA---DVARLASEG---…
>Hordeum_vulgare_HORVU.MOREX.r3.2HG0105320.1
--------------------------------------------DKKSLAVVKMLMEG-DEVS----MKQLKVVSIVGLGGLG--------KTTLANSVYEMLKVQFNIQQQKLQLDCTPFSP-KRKGCMAFVSV-------SLNPTMEKIFKSLLHQFDKHAY----------------------------------------------------------------QNIN-EASWGEAQLIGEIRTFLGDK-------------------------------------RY------------------------LIVIDDIWDKSVW-EN------------------IKYALPG-NE------------HGSRVIVTTRILDVAQQ----------…
>Hordeum_vulgare_HORVU.MOREX.r3.2HG0105900.1
----------------------------------------------------------------AIAAAVIKETKEKMKEMKITSAIVAAVIKEAKEKMEEIVSGEVEATSGFAAAVKETKD-----------KMFQILWRMEDQLHIKGIVDKIKLRLENK------------------------------------------------------------------------------KTLIILQDD----------------------------------------------------------------------KDYVSAKSVWEET-----------------RNALNLVGCAD------------GSAVIVCTKNSQ-MAKEFCHPPEV---…
>Hordeum_vulgare_HORVU.MOREX.r3.2HG0106240.1
------------------------------------------------LCRLLVEQESATAMD-----GQLKVVSIVGVGGLG--------KTTLANVVYQQIRG---------QFD-----------CDAFVTV-------SLKPDLRRVLGSLLRQVS-------------------------------------------------------------------KQSYNEVEEWDVVELIDKIRQVLRDK-------------------------------------RY------------------------LIIVDDIWDETAW-NY-----------------IKTVLVEN-N-------------CSSRVITTTRIAGVAASCCSS--I---…
>Hordeum_vulgare_HORVU.MOREX.r3.2HG0113210.1
-------------------------------------------------DEEKDSIINRMTAGK---SDSVTVLPIVGIGGTG--------KTALAQFVYNDPN-------------------------MQNQFDQCIWVWVSNSLDEMIITREMLDIVPP--EKHEG-------------------------------------------------------------------LCSLDKLQQVLKTHIE-------------------------------------------------------------SKRVLLILDDVWDDMND------------------GRMDVILAPFKSDN-V---------KGNVILVTTRYLSVAKRIG--------…
>Hordeum_vulgare_HORVU.MOREX.r3.2HG0116820.1
----------------------------------------------------EDEYQEITDKLVDKENNTLSAISIVAMGGAG--------KTSLVRKIYTSSRVKE-------------------------HFDTAAWVTVSQKFKAVDLLTSIMEQIMGGRVGF---------------------------------------------------------------------NIRQCEVGKEIHDFLLQKR-------------------------------------------------------------FLVVLDDVWETDTWEQI-----------------NKMVKAFPDVA------------NGSRVLLTTRKQDVANHVQMPT-----…
>Hordeum_vulgare_HORVU.MOREX.r3.2HG0128070.1
--------------------------------------------------EARQSDLVKWLVDES--VKQLQVMSISGFGGLG--------KTTLAMTTYQTAGSSF--------------------QCQAFVTVS-------QKFDVKALVRDILRQIIQPVDRNGPIS--------------------------------------------------------TEDPLKGMEEWDAGQLVNILSQHLEEK-------------------------------------------------------------RYLVVLDDIWTISAWEDI-----------------RLFLPNS---H------------TGSRIVVTTRSKTVAQACCLDEH----…
>Hordeum_vulgare_HORVU.MOREX.r3.2HG0132330.1
----------------------------------------------------ESEMKDLGLKVIMARSKSYQVMSVWGIAGVG--------KSALVMNMFCD--------------RICKG----------ILFQKYGWVDVSHPFNLWNFSRILLSNLGSEYLQAGE----------------------------------------------------------TEDLCTMGSRNPIVECREILKKHR-----------------------------------------------------------------CLVVIDGLQSTEEWDLI-----------------KANLVS--------------GSHRQNVIIAVTIEQEMASHCRGVKG----…
>Hordeum_vulgare_HORVU.MOREX.r3.2HG0132990.1
---------------------------------------------DESKNLLIDWLTS------DLQQE-NVISTVWGMGGVG--------KTTLVAHVYNTLKI-------------------------D--FDCAAWITVSKAYQVQDLLKQIIRELQKS-------DLKGELR-------------------------------------------------VDIVDMKKRSLVE--IIRDFLRGKKY-----------------------------------------------------------------LLVLDDVWGIDIWFKI-----------------RDAFPT-N---------------STSRFVITSRIH---DVALLATGN---…
>Hordeum_vulgare_HORVU.MOREX.r3.2HG0157300.1
--------------------------------------------------EKEADEVVDALVGSGTGVDDEVLFRTAGIAGIHGS-----GKTALAQKVFVHD-------RIKDAFPLR-----------LWVCVGPP-----DSEDRFNLLYRMLDNLGLDTAKVED-------------------------------------------------------------------------------------------------------------------------------------------------------IVDKAEVVVKAAT-----------------PDDKERSKIG--------------VLLFILYVTLYKTGYLIVFD------…
>Hordeum_vulgare_HORVU.MOREX.r3.2HG0180250.1
--------------------------------------------------------------KRRKSRDGVAVLAILGMGGVG--------KTTLAQVVYNDQR-------------------------VQDHFDLRMWVCLPESPDVILVTKAIIESATKGAAAQTG-------------------------------------------------------------------LGNLDSLQVVLRDLVS-------------------------------------------------------------SKRFLLVLDNVWC----EDS---------------LEFQTLVAPLKFGH-----------PGSAILVTGRSCKVADAAG--------…
>Hordeum_vulgare_HORVU.MOREX.r3.2HG0181540.1
-------------------------------------------------------ETMLSQLHDLFEKGDSNIIGVWGQGGVG--------KTTLLH---VFNNDLEKK-------------------AHDYQVVIFIEVSNSEALNTMEIQQTISERLNLP---------------------------------------------------------------WNDAEPIAKRARFLIKALARKRFVI--------------------------------------------------------------------LLDD-VRKK--FRL-----------------EDVGIPTPDT------------NSRSKLILTSRYQEVCFQMNAQRS--LI…
>Hordeum_vulgare_HORVU.MOREX.r3.2HG0183990.1
---------------------------------------------------QTEREQVLDFLLHPAATPILAVLPIVGPLRSG--------KTTLVEHVCRDDNVRSHFSMILFFPEGSLEDERVIDLRGSG-NFK--VRHQNHYTQSHSR---------------------------------------------------------------------------------------FLVIVETSKD----------------------------------------------------------------------INERSWRSLKSCVT------------------RMAPCGG-----------------SKIIVTS-RSERIVDLG--------…
>Hordeum_vulgare_HORVU.MOREX.r3.2HG0189970.1
---------------------------------------------AAHRRSLMKWLTED-------IDSRRSLVAVCGMGGVG--------KTTLVTSVYKEVAA-------------------------SRHFDCAAWVSVSKNFTTDDLLRKIAKELHRD-------VRAG--M-------------------------------------------------PDIDEMDYRSLVE--ALRGHLAKKRY-----------------------------------------------------------------LLLLDDVWDADAWYEI-----------------RNALVDDG---------------QGSKIIITTRSQ---NVASLAAST---…
>Hordeum_vulgare_HORVU.MOREX.r3.2HG0193290.1
------------------------------------------------KIIAMLHEK-EGDDPSTSNDVCFSVIGIHGVSGSG--------KSTLAQFVCAREENNK--------------------EGHFDLVM---WVHVSQNFSVSDIFKELYEAASQPKGSSEP-------------------------------------------------------------NIPCPIFHNLNTLEKQLGMKLDGK-------------------------------------------------------------RFLLVLDDVWSS-EDCGG---------------QNLPGLLTPLKVGK-----------RGSKILVTTRSKHALTDLCVGVRYTA-…
>Hordeum_vulgare_HORVU.MOREX.r3.2HG0194910.1
-------------------------------------------------VAEKKSILKLMMLDDT--STSIIVLPIVGIAGVG--------KTALTQHVYNEPN-------------------------VASPFQHRVWIWVSRNFDEVRVTREMLNFVSR--ERHEE-------------------------------------------------------------------INCFVKLQEILKIHVK-------------------------------------------------------------SKRVLIILDDVWDDMND------------------CRWNQLLAPFKFNS-A---------NGNVILVTTRKLSVAKMVG--------…
>Hordeum_vulgare_HORVU.MOREX.r3.2HG0194970.1
-------------------------------------------------DSEMSTIVKMITADK---HEGVSVLPIVGIGGVG--------KTTLTQLVYNDPI-------------------------VKERFER-KWLWVSNNFDEVRLTREMLNFISQ--ESHEG-------------------------------------------------------------------IDNFVKLQEILKVHMEFQ-----------------------------------------------------------SKRFLLILDDVWDTLDD------------------YLWNKLLSPMISTR-V---------KGNVIIVTTRNFSVAERIG--------…
>Hordeum_vulgare_HORVU.MOREX.r3.2HG0195070.1
-------------------------------------------------ESERDNIIELLIEGG---SSDLNVLPVVGIGGVG--------KTTLARFVCKDQR-------------------------IRDHFDLQMWVCVSTDFNEVRLTREILEHVCENRQEYED-------------------------------------------------------------------ISNFNVLQKNLLKNIR-------------------------------------------------------------NKRFLLVLDDMWEDKDR------------------SGWIKFLAPLKGNQ-A---------SGCMILAATRMDSVAKMIQ--------…
>Hordeum_vulgare_HORVU.MOREX.r3.2HG0198090.1
--------------------------------------------------EPAKKRIIDSITHDKYSGKDLTILPIVGPGGIG--------KTTLVQHIYHSHE-------------------------VQKHFQVKVWICVSQNFIVSKLTEEIEKALPS--IEDEK---------------------------------------------------------------------KG-RAEELIEQRLKS------------------------------------------------------------KR-FLFILDDIWKC-ESED------------------WKRLLVPLR-KGQT---------KGNVILVTTRFPAIAEIVKTT------…
>Hordeum_vulgare_HORVU.MOREX.r3.2HG0198100.1
--------------------------------------------------DPAKKRIIDSITHDKYSGENLTILPIVGPGGIG--------KTTLIQHIYNSQE-------------------------VKTHFQIKIWICVSQNFIVNKLIEEIEKAIPS--VEGEK---------------------------------------------------------------------KG-RAEELIEQRLNS------------------------------------------------------------KS-LLLILDDIWKC-ESDD------------------WKRLLAPLT-KGQA---------KGNVILVTTRFPAVAEMVKTT------…
>Hordeum_vulgare_HORVU.MOREX.r3.2HG0198110.1
--------------------------------------------------DHMLNSIIHDITKGKYCGQDLTVLPLVGPGGIG--------KTTLTQYIHNAQE-------------------------VHNHFHVVVWTCVSVDFNPNKLLEEIKGKIPE--VEGEK---------------------------------------------------------------------EG-EVGKVIEQRLKT------------------------------------------------------------KR-LLLILDDMWKCGDRED------------------WERWLLPFK-KSQT---------KGSMILVTTRFQALAETVKTT------…
>Hordeum_vulgare_HORVU.MOREX.r3.2HG0198130.1
--------------------------------------------------DHMLNSIIHDITKGKYCGKDLTVLPLVGPGGIG--------KTTLTQYIHNAQE-------------------------VQNHFEVVVWTCVSLDFNPNKLLEEIKGKIPN--VEGEK---------------------------------------------------------------------EG-EVGKVIEQRLKS------------------------------------------------------------KR-LLLILDDMWKCGDQED------------------WERWLLPFK-KSQT---------KGSMILVTTRFQALAETVKTT------…
>Hordeum_vulgare_HORVU.MOREX.r3.2HG0199120.1
----------------------------------------------ENRILLTKWLHTKET--------ENNVITVSGMGGLG--------KSTLVSNVYECEK--------------------------IKF-PAHAWIVVSQIYTVDALLRKILWKIG-----YTEKPLSAGM-----------------------------------------------------DKMDIYDLKR--EIEKILENRRY-----------------------------------------------------------------LIVLDDVWEQEVYFKI-----------------CDAFQ-NL---------------QGSRIIITTRKD---HVAGISSPT---…
>Hordeum_vulgare_HORVU.MOREX.r3.2HG0199150.1
--------------------------------------------------KKLENVLLHPIEEENEYHHHPVVISVVGKSGVG--------KTTLVR---DVYDKIDKKR------------------FTVHA-MESFAPYLTAINIQWQIVQKLSG-----------------------------------------------------------------DGKNCTRS---NVDKVFEEKTIGQKYLL--------------------------------------------------------------------VIDG-EVSSTDWKN-----------------ILLSLK-------------ISAKGSRIVHITQ-HKPEEP--PNGYPHVII…
>Hordeum_vulgare_HORVU.MOREX.r3.2HG0202820.1
---------------------------------------------DRNRDKLEQWLL-SDDL-------ERSVIALLGMGGLG--------KTSLAANVYRKHR-------------------------------------------------------------------------------------------------------------------------------------------------------------------------------------------------------------------------------------------------------------------------------------------------------…
>Hordeum_vulgare_HORVU.MOREX.r3.2HG0202830.1
---------------------------------------------------------------------------------------------------------------------------------------------------------------------------------------------------------------------------------------DITCLEE--TLRRFLEQRKY-----------------------------------------------------------------LIIFDDVWTPEAFDDL-----------------CRVLINND---------------KGSRLMITTREG---GVAALASRG---…
>Hordeum_vulgare_HORVU.MOREX.r3.2HG0207180.1
----------------------------------------------------------------QLANQGVPLVAIVGDGGIG--------KTTLVQMAFNHV-------------------------NVQVHFDLRMWVGVSSCMNLLKLTREILQLATEGKD-YRGVVN-------------------------------------------------------------------FNYLQDLLRSAVAG-------------------------------------------------------------KRFLLILDDVWDDNGK------------TNSHNVYQWKELLSPLKNGQQ-----------DSRIVVTTRMKMVADMLGVRIP----…
>Hordeum_vulgare_HORVU.MOREX.r3.2HG0209880.1
---------------------------------------------EKSLEVLKMLKEG-DEVS----KKQLKVVSIVGFGGLG--------KTTLANAVYQKLKGQVDPQKQTPQFDCA-----------AFISV-------SLNPNIKKIFKSLLHQLDKQTY----------------------------------------------------------------QSIN-ESSWGEEQLISEIRTFLRNK-------------------------------------RY------------------------LIVIDDIWDKSVW-EN------------------IKYALTE-NE------------YESRVITTTRILDVAQQ----------…
>Hordeum_vulgare_HORVU.MOREX.r3.2HG0210300.1
--------------------------------------------------------------NLARKVYEDSLIKQYFGFRCWVRVGETHAKWVLEDIIKAVSSQ-----------------------------------QMDLKEWQET--------------------------------------------------------------------------------------------RYLIVLD----------------------------------------------------------------------DVRD--ESLCRRI-----------------ISTFPPTAAG------------AHSVVLVITHSYA---LARSFSPNKV--…
>Hordeum_vulgare_HORVU.MOREX.r3.2HG0213360.1
--------------------------------------------------------------GPSDSEQKLKLVSIVGPGGMG--------KTTLANAVYQKLE---------GKFERT-----------AFVSV-------SLQPNMKNILSSILRQVSSKIKDDEEDNDDKNKRVRRQ---------------------------------------------ESQKHYGNTETWSEKEIIDKIRHA-------------------------------------LEKRRY------------------------LILIDDIWDEKPW-KL-----------------IKCVLAEN-K-------------LGSKVIMTTRNVDVARSCCSSDKV---…
>Hordeum_vulgare_HORVU.MOREX.r3.2HG0214240.1
------------------------------------------DEECDNIIEMLH-EKAGHGQTNMNSSLCYSVVGIHGIAGSG--------KSTLAQFVYAQEEKDKL----------------AEKDGHFDILL---WVYLSQKYSIEAIYRQMFEAIEGYD---------------------------------------------------------------------CELN-SLDRLQRELKDKLSGK-------------------------------------------------------------RFFLVLDDVWCN-KDVGE---------------QNLPQLLSPFKIGK-----------RGSKILATSRNVDAFFDLGPDVRCAT-…
>Hordeum_vulgare_HORVU.MOREX.r3.2HG0214310.1
--------------------------------------------------------------------------------------------ENILREVFPNPK----------------------------------WTTTASNSTPRTLVDDIIKHMVK------------------------------------------------------------------------------------------------------------------------------------------------------------KEVKEMLHELR------------------------------------------------VDKSDKNPETGSEEAQT------…
>Hordeum_vulgare_HORVU.MOREX.r3.2HG0216380.1
-----------------------------------------------------------------PAQAQLRVVAIVGFGGSG--------KTTLAKAVYDTVH-------IEGSLRCT-----------WVDGHSLDHK------DANGIIKHIREKLHLGEGCSATLP------------------------------------------------------------------------TEYHQD-------------------------------------------------------------------------------------------------------------------------------------------------------…
>Hordeum_vulgare_HORVU.MOREX.r3.2HG0216800.1
----------------------------------------------------AEEENKIWVSLSENTVQDLVVLAMHGIGGLG--------KTTLAKMIYN-NNTKFE----------------------EY-VRVWIYVSE--TFDLNKIGNSLISQLSQ-----------------------------------------------------------NESTYTETQM-------IHRSLAQLLANK-----------------------------------------------------------------KILIVLDDLWAEDDSQ--------------------LDSLVAMLKVGK--------G-SKVVVIATTRNEEIARKIS--------…
>Hordeum_vulgare_HORVU.MOREX.r3.2HG0216830.1
----------------------------------------------------TEEENKIWVSLCEIMIEELIVLAIHGIGGLG--------KTTLAKMIYN-NKTKFE----------------------DY-FRVWIYVSE--KFDLNKIGNSLISQLSE-----------------------------------------------------------NESTYTEKQM-------IHRSLAQLFTNK-----------------------------------------------------------------KILIILDDLWAEDDSQ--------------------LDSLVAMLKVGQ--------G-SKVVVIATTRNEEIARKIS--------…
>Hordeum_vulgare_HORVU.MOREX.r3.2HG0216880.1
----------------------------------------------------TEEENKIWVSLSENTVQDLVVLAMHGIGGLG--------KTTLAKMIYN-NNTKFE----------------------EY-VRVWIYVSE--TFDLNKIGNSLISQLSQ-----------------------------------------------------------NESTYTETQM-------IHRSLAQLLANK-----------------------------------------------------------------KILIVLDDLWAEDDSQ--------------------LDSLVAMLKVGK--------G-SKVVVIATTRNEEIARKIS--------…
>Hordeum_vulgare_HORVU.MOREX.r3.2HG0217840.1
--------------------------------------------------EQLEHMLIADRRHEHDSS-AVRVVAIVGQGGIG--------KSTLAKKILASEAIKE-------------------------EFKIKIWLSVTQQFTPMGLLRAAISHAGGNH---------------------------------------------------------------------GDEKD-ETILVNVLTDTLSK-------------------------------------------------------------NKFLLVMDDVWDKEAWENV-----------------LRTPVLNAADT-----------QPGSRVLVTSRKAGVVRSMGAS------…
>Hordeum_vulgare_HORVU.MOREX.r3.3HG0219470.1
---------------------------------------------------KHRCELQGLLSASEG--RELKVISIVGCRGVG--------KTSLATAVYDDCR---------ADYDCV-----------AWVVASACR-------DLEDLLTKLLKESQRTAKPTSTPAQGSISDTQQTS------------------------------------------------------------LWNFLSDKR-----------------------------------------------------------------YFVVIDDVDRLEVCQAI-----------------KREFPKDGHS--------------S-RIIVTTSMHSVAAECSWGS-----…
>Hordeum_vulgare_HORVU.MOREX.r3.3HG0219490.1
--------------------------------------------DEQRNVLVNHLMDE---------EERRKVVCILGTGGIG--------KSTLATGIYRQLQGR---------FSCG-----------AFVHL-------GRNPSVKTTLISILKQVMPDWHCEEYLW--------------------------------------------------------NGYNSEDMEAWDEKKVINKLWAFLKTK-------------------------------------------------------------SYFVVLVDMRSISTWKKF-----------------SCVLPNKD--K------------SSDRILITTCTKDVAESCCIH------…
>Hordeum_vulgare_HORVU.MOREX.r3.3HG0219750.1
---------------------------------------------EKNKGKLMHWLVG------DLEEPGCKIATIWGMGGVG--------KTTLVHHLYKAVKT-------------------------N--FSISAWITVSSSCQVEELLKQIASQLG--------------VA-------------------------------------------------IGAANTN-RDLVE--VICNCLQGSKY-----------------------------------------------------------------LIVLDDVWNVDLWFKI-----------------RNAFPT-E---------------STGRFVITTRIQ---EVALLATKN---…
>Hordeum_vulgare_HORVU.MOREX.r3.3HG0219860.1
---------------------------------------------KETKGKLMHLLVG------DLEEPGTKIAAIWGMGGVG--------KTTLVHHLYKAVKT-------------------------N--FSISVWITVSSSCQVEDLLKQIASQLG--------------VA-------------------------------------------------IGAANTN-RDLVE--VICNYLQGSKY-----------------------------------------------------------------LIVLDDVWHVDLWFKI-----------------RNAFPR-E---------------STGRFVITTRIQ---EVALLATKN---…
>Hordeum_vulgare_HORVU.MOREX.r3.3HG0220340.1
-----------------------------------------------KDQDLMKLLS-DGD-NRP--DTKLKIVSVVGFGGLG--------KTTLVKAVYDKMKSG---------FDRT-----------AFVSA-------GQNADVKRIIRDIIQDITL----------------------------------------------------------------VLGMYGSQLNTLGEQQLITKLGELLE-------------------------------------NKRY------------------------LIVIDDIWNKKVW-DI-----------------IKLAFSGM-NS------------LGSRIITTTRIVSVSEACCSS--S---…
>Hordeum_vulgare_HORVU.MOREX.r3.3HG0220360.1
--------------------------------------------------ADMKVLEDWLATSGTGGYEKQAVLSIVGFGGVG--------KTTIAMALYQNARDKF--------------------DCRASVTVS-------QNYDEDAVLALILKQVKPQESDHKK------QGNTG------------SSD------------VKQI----------------------RSEAMNHKELVEQLKSHLAKK-------------------------------------------------------------RYLLLIDDIWSAQTWEDI-----------------RKCLPDDDDNT------------EGSRVIVTTRFQAVGATCSHRDN----…
>Hordeum_vulgare_HORVU.MOREX.r3.3HG0222080.1
----------------------------------------------ENRDLLKKWMKD--------EEQRHMIITVWGMGGVG--------KTTLVAHVYNAIKT-------------------------D--FDTCAWITVSHSYEANDLLRQIVEEFRKN-------DRKKEFP-------------------------------------------------NDVDVTDYRSLVE--TIRRYLEKKRY-----------------------------------------------------------------VLVLDDVWSVNVWFDS-----------------KDAFFGGK---------------L-GRIIFTSRIY---EVALLASEA---…
>Hordeum_vulgare_HORVU.MOREX.r3.3HG0222490.1
--------------------------------------------DGPKEKLIDLLLREEKYGSNH---RALKVVAITGFGGIG--------KTTLASQVRDMIK---------GRFDCT-----------AFVSV-------SQNPSMVDILSTILSQVGSS-------------------------------------------------------------------VPVPSGQNSVQSLISKLREHLMAK-------------------------------------RY------------------------LIIIDDIWTIEPW-NT-----------------IKCAFVEN-K-------------RASRVITTTRIEDVAQACCCG--F---…
>Hordeum_vulgare_HORVU.MOREX.r3.3HG0223170.1
--------------------------------------------------------------------------------------------------------------------------------------------KIDTERCTSGR---------------------------------------------------------------------------------------TLVVVTFVSDVD----------------------------------------------------------------------DEDWKSFCLAVT------------------SIR-------------------IESKVIIIS-RMESLTRYG--------…
>Hordeum_vulgare_HORVU.MOREX.r3.3HG0224870.1
-------------------------------------------------DAVKEHIVQTIVSGEKACGVSLSVLPIVGNGGVG--------KTTLAQLVYSDAR-------------------------VQGCFSKRVWISVSADFDEVRLTREMLDCVSTGVSKHEG-------------------------------------------------------------------ITNLNKLQEILDEDLK-------------------------------------------------------------SKRLLLVLDDMWEDSDK------------------GRWDKLLAPLRCS--M---------NGNVILVTTRNHSVVKMIS--------…
>Hordeum_vulgare_HORVU.MOREX.r3.3HG0224880.1
---------------------------------------------------------------------------------------------------------------------------------------------------------------------------------------------------------------------------------------------------------------------------------------------------------------------------------------------------------------------------------------------------------------…
>Hordeum_vulgare_HORVU.MOREX.r3.3HG0225300.1
---------------------------------------------------------------------------------------------------------------------------------------SLLRIIEHDRTMLGSR---------------------------------------------------------------------------------------FLVVVDFVSHVD----------------------------------------------------------------------DKDWTKFYSFLR------------------RMG-------------------KGSKVIIIS-KLQTLARFG--------…
>Hordeum_vulgare_HORVU.MOREX.r3.3HG0227880.1
--------------------------------------------DGPREKLIKLLSREED---GA---NRLRVAAVVGSGGMG--------KTTLAHQVYTKIK---------SQFDCK-----------AFVTV-------SQNASTFKTLSDIYQAFRG---------------------------------------------------------------------WMPSSLKD-GQLIVELRNYLRDK-------------------------------------RY------------------------LIVLDDIWAINAW-NT-----------------FKVCFVEN-N-------------LGSRVITTTRNEDVAKACCSC--F---…
>Hordeum_vulgare_HORVU.MOREX.r3.3HG0228390.1
---------------------------------------------------LAELQELVHDLPG-CWQEEPKVISIVGFAGSG--------KTFLAKEFYESTE-------VGVKFKNR-----------TWVTDAGS---------HAEVAKNILMGIDKRG---NHAEDALDLQRLCD------------------------------------------------------------SLRNYLETST--H-------------------------------------------------------------QYLIVIDDMKRWNMWNDI-----------------KYAFKDVKG-----------------LVLVTTTIQEVANTCSQG------…
>Hordeum_vulgare_HORVU.MOREX.r3.3HG0228400.1
---------------------------------------------------RGRMDKLADMLHNEKVDR-LKVVSLVGLEGTG--------KTTLARSLYHQVQRS-------GQFECG-----------AFVRV-------SPNPDMRRLLTTIFTQIQLPYSVCEGV--------------------------------------------------------SQPACCLDAQSLIA-NIKHYLQHK-----------------------------------------------------------------RYFIILDDLWSISVWDII-----------------RRAFPDVG-C--------------HSTIITTTQIQDVASACCSYQSK---…
>Hordeum_vulgare_HORVU.MOREX.r3.3HG0229690.1
---------------------------------------------------KYATRKLVDLVLA-HKESKSYKLAIVGTGGVG--------KTTLAQKIYNDQKVKG-------------------------SFKLHAWICVSQDYNEITLLKEVLWNIGVHHE-------------------------------------------------------------------QGETIT---ELQRKLAETIEG-------------------------------------------------------------KSFFLVLDDVWHSNVWTDL-----------------LR-PALHE--------------TTAGVILVTTRDDQITRKIGVQHT----…
>Hordeum_vulgare_HORVU.MOREX.r3.3HG0229810.1
---------------------------------------------------KYASRKLVDLVVA-HKGSKSYKLAIVGTGGVG--------KTTLAQKIYNDQKVKG-------------------------SFKLHAWISVSQDYNEITLLKEVLRNIGVHQE-------------------------------------------------------------------QGETIA---ELQRKLAETTEG-------------------------------------------------------------KSFFLVLDDVWHSNVWTDL-----------------LR-PALHE--------------TTAGVILVTTRDDQITRRIGVEHT----…
>Hordeum_vulgare_HORVU.MOREX.r3.3HG0229840.1
----------------------------------------------------------------------------------------------------------------------------------------------------------------------------------------------------------------------------------------------------------------------------------------------------------------------------------------------------------------------------------------------------TIGTQYI----…
>Hordeum_vulgare_HORVU.MOREX.r3.3HG0229870.1
------------------------------------------------------SRKLVDLVLA-HKENKSYKLAIVGTGGVG--------KTTLAQKIYNDTKIKG-------------------------SFKMHAWICVSRDYNEVTLLKEVLRNIGVHHE-------------------------------------------------------------------QGETIA---ELQSKLAKTIEG-------------------------------------------------------------KSFFLVLDDLWHSNVWTDL-----------------FR-LPLHA--------------TTTEVILVTTRDDQIALRIGTQYT----…
>Hordeum_vulgare_HORVU.MOREX.r3.3HG0229880.1
-----------------------------------------------------STRKLVDLVLA-HKEYKSYKLGVIGTGGVG--------KTTLAQKIYNDQKIKG-------------------------SFKMHAWICVSQDYNEVTLLKEVLRNIGVHHE-------------------------------------------------------------------QGETIT---ELQRKLAETIEG-------------------------------------------------------------KSFFLILDDVWHSNVWTDL-----------------LR-PALHE--------------TTSGVILVTTRDDQITRRIGVEHT----…
>Hordeum_vulgare_HORVU.MOREX.r3.3HG0229980.1
-------------------------------------------------------RKLVDLVLA-HKEYKSCKIGIVGTGGVG--------KTTLAQKIYNDQKIKG-------------------------SFMMHAWICVSQDYNEVILLKEVLRNVGVHNE-------------------------------------------------------------------QGETVS---ELQRKLAETIEG-------------------------------------------------------------KSFFLVLDDVWHSNVWTDL-----------------LR-PALHE--------------TTSGVILVTTRDDQITRRIGVQHT----…
>Hordeum_vulgare_HORVU.MOREX.r3.3HG0230030.1
-----------------------------------------------------SSRKLVELVLA-HKENKSYRLAIVGTGGVG--------KTTLAQKIYNNPKVKG-------------------------CFKMQAWICVSQDYNEVTLLKEVLRNIGVHHE-------------------------------------------------------------------QGETIT---ELQRKLAETIEG-------------------------------------------------------------KSFFLVLDDVWHSNVWTDL-----------------LR-PALHE--------------TTAGVILVTTRDDQITRRIGVEHT----…
>Hordeum_vulgare_HORVU.MOREX.r3.3HG0230060.1
-----------------------------------------------------SSKKLVGLALA-HKENKSYKLAIVGTGGVG--------KTTLAQKIFNDQKIKG-------------------------SFKLHAWICVSRDYNEVTILKEVLRNIGVHHE-------------------------------------------------------------------QGETIA---ELQRKLAETIEG-------------------------------------------------------------KSFFLVLDDVWHPNVWTDL-----------------LR-PPFHT--------------TISGVILITTRDDQIAVRIGIQHT----…
>Hordeum_vulgare_HORVU.MOREX.r3.3HG0230500.1
---------------------------------------------------KQSVDDIVQMIVSGCHENSTSVLGIQGMGGIG--------KTTLAQKIYNDQMIRE-------------------------KFQVHIWLCITQSYTETGLIKQAIRVAGEKCD-------------------------------------------------------------------QLETKT---ELLPLLVDTIKG-------------------------------------------------------------KSVFLVLDDVWKSDVWNDL-----------------LL-SPFMR--------------ALNFHILVTTRDLCVLSEMHATYI----…
>Hordeum_vulgare_HORVU.MOREX.r3.3HG0230520.1
---------------------------------------------------KQAGEDMVQMIVSSCRENRSSVFGIQGMGGIG--------KTTLAQKIYNEPLVRE-------------------------KFQVRIWLCISQSYTETGLIKQAIRMAGEKCD-------------------------------------------------------------------QLETKT---ELLPLLVDSIKG-------------------------------------------------------------KSVLLVLDDVWKSDVWIDL-----------------FL-SPFKR--------------ALNFHVLVTTRDLDVLAEMHATYT----…
>Hordeum_vulgare_HORVU.MOREX.r3.3HG0231840.1
--------------------------------------------DAARDEITKKLTDGDGDVA----NQQLKILSIFGIGGLG--------KTTVAKVVHQKLQA---------KFMLK-----------AFVSV-------GRKPDVKKVLRDIFLELDKEGY----------------------------------------------------------------RKSN-AQALDEKQLIVELQELLENK-------------------------------------RY------------------------FIVIDDIWDVEAW-KI------------------ISCALKD-SN------------CGSKIITTTRSLEVARK----------…
>Hordeum_vulgare_HORVU.MOREX.r3.3HG0231850.1
--------------------------------------------DAARDEITKKLTDGDGDVA----NQQLKILSIFGIGGLG--------KTTVAKVVHQKLQA---------KFMLK-----------AFVSV-------GRKPDVKKVLRDIFLELDKEGY----------------------------------------------------------------RKSN-AQALDEKQLIVELQELLENK-------------------------------------RY------------------------FIVIDDIWDVEAW-KI------------------ISCALKD-SN------------CGSKIITTTRSLEVAR-----------…
>Hordeum_vulgare_HORVU.MOREX.r3.3HG0231860.1
---------------------------------------------------------------------------------------------------------------------------------------------------------------------------------------------------------------------------------------------------------------------------------------------------------------------------------------------------------------------------------------------------------------…
>Hordeum_vulgare_HORVU.MOREX.r3.3HG0231870.1
--------------------------------------------DAAKDEITKKLTDGDGDVT----KQQLKILSIFGIGGLG--------KTTIAKVVHQKLQA---------KFMLK-----------AFVSV-------GRKPDVKKV--------------------------------------------------------------------------------N-SQ--------------------------------------------------------------------------------------------------------------------------------------------------------------------…
>Hordeum_vulgare_HORVU.MOREX.r3.3HG0231880.1
---------------------------------------------------------------------------------------------------------------------------------------------------------------------------------------------------------------------------------------------------------------------------------------------------------------------------------------------------------------------------------------------------------------…
>Hordeum_vulgare_HORVU.MOREX.r3.3HG0232120.1
---------------------------------------------DGNRSKLTEWLTTNEN--------ESRVITVSGMGGLG--------KTTLVKNVYDREK--------------------------TNFPNAHAWVVVSRAYDVVDLLKTLLTKIQ-HTEESPPPSPLRAG-----------------------------------------------------AKPDVYELTE--AIKKILQDRKC-----------------------------------------------------------------LIVLDDVWDKEAYTQM-----------------SSAFQ-GL---------------QGCHVMITTRKE---DVAALAPVG---…
>Hordeum_vulgare_HORVU.MOREX.r3.3HG0234370.1
---------------------------------------------------AERANLESHLLASDD--TSRSVISLVGESGTG--------KSTLAW---EVYDSRIIRD-----------------HFDVRA-WISVPPQIRDEDILYFIYKRLCPES---------------------------------------------------------------ETSEHNLSTTEKVHEALLVYLKDKCYLV--------------------------------------------------------------------MLDG-LVNFSNWNS-----------------ILHSLPK-------------NEKGSRVMVITRLEDKEAA--YANPKVSRL…
>Hordeum_vulgare_HORVU.MOREX.r3.3HG0234700.1
--------------------------------------------DAPREKIFGWLMEQDP---------KPNVVVIFGIGGSG--------KTTLALEVYNKIQ---------EPFDCR-----------AFVSV-------SRTPNVKSLLKDILFQVN-----------------------------------------------------------------EKE--YDKSEIWDLAQMILKIRNH-------------------------------------LKDKRY------------------------LIVIDDIWSSSAW-QH-----------------VKYALPID-NN------------KRSRMIATTRSKNVATACCAD--M---…
>Hordeum_vulgare_HORVU.MOREX.r3.3HG0255750.1
--------------------------------------------------RMSKFINSQLANDENE---QLKVVSIHGSGCLG--------KTMLAKVLYNKIG---------RKFDCR-----------AFIQV-------SKKPDIKKLLNDMLAQIHRKKP-------------------------------------------------------------QSSQKPSGELRITADNIRNYLHRK-----------------------------------------------------------------RYLFS--------------------------------------------------------------------------------…
>Hordeum_vulgare_HORVU.MOREX.r3.3HG0285660.1
------------------------------------------------------------------------------------------------------------------------------------------------ASHSHKR---------------------------------------------------------------------------------------SLVIVELAGDEV--------------------------------------------------------------------PDEGRWRRLRSSAF------------------CKGAGS-------------------RIIVTS-RSEAADGLG--------…
>Hordeum_vulgare_HORVU.MOREX.r3.3HG0285710.1
------------------------------------------------------------------------------------------------------------------------------------------------------------------------------------------------------------------------------------------------------------------------------------------------------------------------------MDKETWRGLYTWAA------------------SHLMPG------------------SKIILTS-RSEKIASLG--------…
>Hordeum_vulgare_HORVU.MOREX.r3.3HG0293670.1
------------------------------------------DKDRDNIIDLLTKP-VAVEAN----SAIYAGLAIVGAGGMG--------KSTLAQHVYNNKR-------------------------VQEHFDVRMWVCISRKLDVHRHTREIIESAAKKECPRLDN---------------------------------------------------------------------LDTLQCQLRDILQK------------------------------------------------------------SEKFLLVLDDVWFDDSSSQM----------------EWDQLLAPLVSQHK-----------GSKVLVTSRRDTFPSALYC-------…
>Hordeum_vulgare_HORVU.MOREX.r3.3HG0294430.1
------------------------------------------------------MDALLQELHACVRGGDVGVVGIYGMAGIG--------KTALLN---KFNNEFLIG-------------------LQDINVVIYIEVG--KEFSLDDIQKIIGDRLGLS---------------------------------------------------------------WENRTPKE-RAGVLYRVLTKMNFVL--------------------------------------------------------------------LLDD-LWEP--LNF-----------------RMLGIPVPKH------------NSKSKIIVATRIEDVCDRMDVRR---KL…
>Hordeum_vulgare_HORVU.MOREX.r3.3HG0295670.1
--------------------------------------------------EEMVRLMLS---ENGHTSCNVCVIPVVGMGGLG--------KTTLMQMVYNDE-RVIE----------------------HFELRIWIYVSE--CFDGRKLTQETLEAAAYD------------------------------------------------------------------ESFPSTNMNMLQETLSRVLRGK----------------------------------------------------------------RYLLVLDDVWN-EDYDK-------------------WLSYRAALIS----------GGLGSKIVVTTRNDNVGRIMGGIE-----…
>Hordeum_vulgare_HORVU.MOREX.r3.3HG0310700.1
---------------------------------------------------------------AQLANQGVPVVAIVGDGGIG--------KTTLVQMAFNHV-------------------------NFQVHFDLRMWVGVSSCMNLLKLTREILQLATEGKD-YRGVVN-------------------------------------------------------------------FNYLQDLLRSAVAG-------------------------------------------------------------KRFLLILDDIWVDNGM------------TNSQNVDQWKELLSPLKNGQQ-----------DSRVVVTTRMKMVADMLGVRIP----…
>Hordeum_vulgare_HORVU.MOREX.r3.3HG0311640.1
----------------------------------------------------YSDMLKEQLLDVDT-VPGRALVSIVGESSIG--------KTTLAR---KVYQSPEVRN-----------------HFAIRT-WTVLPPNSRPADVLRDIHRQATSQLRRSPSNGQNA-----------------------------------------------------EDGGCDAKGGKDISNSLFRNMTGRRYLV--------------------------------------------------------------------VVDG-SIAVADWNS-----------------LRTSLPD-------------EGNGSRVVLVTDAAGLEVVGYAAGPTYDPI…
>Hordeum_vulgare_HORVU.MOREX.r3.3HG0311720.1
---------------------------------------------------------------------------------------------------------------------------------------------------------------------------------------------------------------------------------------------------------------------------------------------------------------------------------------------------------------------------------------------------------------…
>Hordeum_vulgare_HORVU.MOREX.r3.3HG0312780.1
---------------------------------------------EDNRRMMTEWLYSDEM--------ETTVITVSGMGGLG--------KTTLVTNVYEREK--------------------------VNF-QTSAWMVVSQTYTLDALLRKLLEKV-------TEQPSSPNI-----------------------------------------------------DRMDVHDLKE--EIKRKLKDRKC-----------------------------------------------------------------LIVLDDVWNKEVYSQM-----------------RDAFH-NS---------------HASRVIITTRNN---HVAAVAHST---…
>Hordeum_vulgare_HORVU.MOREX.r3.3HG0313740.1
-------------------------------------------------DHEKGKIIQLIKGHKS--SSTVTVLTVLGIGGVG--------KTTLAQLVYNDPS-------------------------VESQFDHRIWISVSKKFDETRISREILDFVSQ--GTHEG-------------------------------------------------------------------MYSFARLQEVLKGYIK-------------------------------------------------------------SKRVLLILDDVWDDMND------------------CQWNQLFALFKSGN-A---------KGNIILVTTRKPTVAKRRG--------…
>Hordeum_vulgare_HORVU.MOREX.r3.3HG0315170.1
--------------------------------------------DEPRDELIKRLTDE---------KTPTDVVSIAGFGGLG--------KTTLAKTVYDSLKS---------QFHCA-----------AFVSL-------SQNPVITRVLKKMLHQLDQQKY----------------------------------------------------------------AHIN-EASWDETQLIDELRMFLSNK-------------------------------------RY------------------------LIVIDDIWKMESW-QI------------------IKCALNE-NR------------FASRIITTTRDFDIATK----------…
>Hordeum_vulgare_HORVU.MOREX.r3.3HG0315540.1
--------------------------------------------EEPREALIRMLSEGEDSHG--V-HQEMKIVSIVGYGGLG--------KTTLAKAVYDKLKV---------KFQCV-----------AFVPV-------GQYPDMKKIFLDILIDLDKEKY----------------------------------------------------------------TNAN-MTILDQYQLISEIKGFLQDK-------------------------------------RY------------------------FIVIDDIWDTPTW-EL------------------IKCALVD-NY------------LRNVVITTTRKSQVDVG----------…
>Hordeum_vulgare_HORVU.MOREX.r3.3HG0315570.1
--------------------------------------------EEPREKLISMLFEGEDSHG--A-HKEMKIVSIVGYGGLG--------KTTLAKAVYDKLKV---------KFQCV-----------AFVPV-------GQYPDMKKIFLDILIGLDKEKY----------------------------------------------------------------TNAN-MMILDQYQLISEIKGFLQDK-------------------------------------RY------------------------FIVIDDIWDTPTW-EL------------------ITCAFVD-NY------------LGNVVITTTRKSKVDMG----------…
>Hordeum_vulgare_HORVU.MOREX.r3.3HG0316230.1
-------------------------------------------------DTEKEKIISLLFKNEG--IEDISIIPIVGPGGQG--------KTTLAESVIA-DKRAG-----------------------VFDIQAWVHVSK--EFDLPRIGRAIIK-SIN-----------------------------------------------------------SSVNIDICNMHV-----IQENLMKELAGR-----------------------------------------------------------------RYLIVLDDLWEEDGKK--------------------LVDLQQMLQHGG--------S--GSRIIVTTRNQRVVDKLHTGFLENQR…
>Hordeum_vulgare_HORVU.MOREX.r3.3HG0316240.1
-------------------------------------------------ETEKEKIISLLFKSEG--AEDISIIPIVGLGGLG--------KTTLVQSVIG-DKRAG-----------------------VFDIQAWVHVSK--EFDLPKIGRAIIK-SIN-----------------------------------------------------------ISVNLNDCNMHV-----LQENLSKELAGR-----------------------------------------------------------------RYLIVLDDLWEEDGKK--------------------LEDLKEMLQHGS--------S--GSRIIVTTRNQRVVDKLHTGFLANQR…
>Hordeum_vulgare_HORVU.MOREX.r3.3HG0316460.1
-------------------------------------------------SAEKEKLVNLILRSEAN--EHISIIPIVGLGGIG--------KTTLAKSVYA-DKRLDN----------------------IFDIRAWVHVSE--KFDLLKITRAIIK-SID-----------------------------------------------------------ANINLVSVDLQF-----LQDSLRLKLAGK-----------------------------------------------------------------KYLIVLDDFWEEGGGN--------------------LEELKQMLQHGS--------S--GSKIIVTTRNQSVVKIMKTGVLAHQR…
>Hordeum_vulgare_HORVU.MOREX.r3.3HG0318230.1
--------------------------------------------EETRDQLINMLIG--GDDWS---KHPLKTVSIVGFGGLG--------KTTLARAAYDKIKLN---------FDCG-----------AFVSV-------SQNPNIKKILKSILFELDKVK---------------------------------------------------------------YADIYN--VEREETHLIDELIEFLH-------------------------------------EKRY------------------------LIIIDDIWDKEVW-KL-----------------IKCAFSKK-S-------------PGSRLITTTRVISVSEACCPS--R---…
>Hordeum_vulgare_HORVU.MOREX.r3.3HG0318420.1
--------------------------------------------EDARDELINMLIG--GDGWL---KSQLKTVSVVGFGGLG--------KTTLAKVVYDQIKVQ---------FDCG-----------AFVSV-------SQNPDMKKVFKDILYELDKKK---------------------------------------------------------------YSSIHS--ATRDEKQLIDELNEFLKSKKEFLKSNNEFLS-----------------------NKRY------------------------LIVIDDIWDEKVW-RF-----------------IKCAFPKN-S-------------LGSRVITTTRILSVSEACCSS--S---…
>Hordeum_vulgare_HORVU.MOREX.r3.3HG0318450.1
--------------------------------------------EETRDQLINMLIG--GDDWS---KHPLKTVSIVGFGGLG--------KTTLARAAYDKIKLN---------FDCG-----------AFVSV-------SQNPNIKKILKSILFELDKVK---------------------------------------------------------------YTGIYN--VEREETHLIDELIEFLH-------------------------------------EKRY------------------------LIIIDDIWDKEVW-KL-----------------IKCAFSKK-S-------------PGSRLITTTRVISVSEACCPS--R---…
>Hordeum_vulgare_HORVU.MOREX.r3.3HG0320310.1
--------------------------------------------DKPRDELIKCLMEGMGASV-----QQQKVLSIVGPGGLG--------KTALANEVYRKLEG---------QFQ-----------CRAFVSL-------SQQPDVNKILRNILSQI-------------------------------------------------------------------CQQELPSTSVQDEGKLIDAIREVLKNK-------------------------------------RY------------------------LVVIDDIWSTQAW-KI-----------------IKCSLFLN-D-------------LGSRIMTTTRSIDIAKSCCSR--R---…
>Hordeum_vulgare_HORVU.MOREX.r3.3HG0321310.1
--------------------------------------------------------VLLDAQKYIDD-DRVGMIGLWGPDGVE--------NTYLLK---KINNSFV---------------------GDSPY-FVIFVTASR-ECSVQNIQDQIIQRLDI-----------------------------------------------------------------GQDDGVSTKTTSIAKLLRTRNFLV--------------------------------------------------------------------LVDD-LHEK--LDL-----------------LEVGIPYPLG---------TVGEFKRKVVLTSQSEIVHSRMGVN---EYI…
>Hordeum_vulgare_HORVU.MOREX.r3.3HG0321320.1
------------------------------------------------------------------------------------------------------------------------------------------------------------------------------------------------------------------------------------------------------------------------------------------------------------------------------------------------------------------------------------------------------EVR---KEL…
>Hordeum_vulgare_HORVU.MOREX.r3.3HG0322610.1
-------------------------------------------------------CNLSRVLQYLKD-DRVGIVGIWGMGGVG--------KTTLLR---KINNHFLGVI-----------------EEVYGYDLVIHVVASK-ACGIGQIQADISEKIGLF---------------------------------------------------------------LKTGSSIETRASILLSFLRRKKFLL--------------------------------------------------------------------LLDD-LWNH--LDL-----------------AEAGIPYPNG---------LNK---QKVVMATRYESVCGHMEAH---KVV…
>Hordeum_vulgare_HORVU.MOREX.r3.3HG0324290.1
--------------------------------------------EGPTKELFSWLIDKEK---------KLKVVSIVGFGGLG--------KTTLANEVYRKLK--------GGFN-CG-----------AFVPV-------SQKPNIPKLLHSLLTQLG---------------------------------------------------------------------CGQPFHDCELNVLLDQLRENLEEK-------------------------------------SY------------------------LVVIDDLWDVSAW-NI-----------------IKCAFPEN-E-------------HGSRLIVTTRIKNVAEACCLR--H---…
>Hordeum_vulgare_HORVU.MOREX.r3.3HG0324310.1
--------------------------------------------EGPTNGLVNWLKDDEK---------KLKIVSVVGFGGLG--------KTTLANQVYHKLE--------GEFQ-CG-----------AFLSV-------SQKPNMPKLLHNLLTQLG---------------------------------------------------------------------YRQYFHDCELNILLGRVRENLKNK-------------------------------------RY------------------------LVIIDDLWDVSAW-NI-----------------IKCAFPEN-D-------------HCSRLIVTTRIRTVAGACCYG--H---…
>Hordeum_vulgare_HORVU.MOREX.r3.3HG0326090.1
--------------------------------------------DAKTHELIKLVT-----DME---EKRLKVVSIVGYGGLG--------KTTLAVQVYRHLQ---------GQFDFQ-----------ATVLM-------SRNFDMRRILRDILSQTK-----------------------------------------------------------------KKTYKSKKMESWGEDILIQELRKF-------------------------------------LEDK------------------------RYFVVIDDIWEARNW-EA-----------------IKCAFPDG-K-------------PGSRIMTTTRIISVAKSSCIH--R---…
>Hordeum_vulgare_HORVU.MOREX.r3.3HG0326900.1
----------------------------------------------SRDTKNIVGTLLG-----QANNGDLSVVPIVGVGGLG--------KTTLAQLIYNEP-EIQK----------------------HFELLIWVCVSD--SFDVDSLAKRIVEFHLEKGR-----------------------------------------------------------------VEATASKKSPLDSLQDVVSGR----------------------------------------------------------------RYLLVLDDVWN-QESDK-------------------WEQLKDRLTH----------GANGSVVVTTTRDEGVAKIMGTIK-----…
>Hordeum_vulgare_HORVU.MOREX.r3.3HG0327030.1
---------------------------------------------------------------------------------------------------------------------------------------------------------------------------------------------------------------------------------------------------------------------------------------------------------------------------------------------------------------------------------------------------------------…
>Hordeum_vulgare_HORVU.MOREX.r3.3HG0327070.1
----------------------------------------------DQDTKNIVATLLG-----HGSNESLMVFPIVGVGGLG--------KTTLAQLIYNEP-EVHK----------------------HFELLIWVCVSD--SFDVDSLASTIVEEATPNRS-----------------------------------------------------------------TGESASKKRPLDRLQDALSGR----------------------------------------------------------------RYLLVLDDVWN-RDNHK-------------------WQKLKTRLTH----------GGKGSVVLTTTRDKGVAEIMGSVK-----…
>Hordeum_vulgare_HORVU.MOREX.r3.3HG0327080.1
--------------------------------------------------GNDKEEIIKQIRNRDL--QQFHVISLWGMGGIG--------KTTLVRDIYQS-------------------------QEISSMFDKRACVTVMRPFSSETILES-LTMQFIDNN------------------------------------------------------------------------------ERDLRGCLEGK-------------------------------------------------------------RYLLVLDDLWSIGEWNAI-----------------KMYL----------------PETAASCVIVTTREENIAKHCSKDD-----…
>Hordeum_vulgare_HORVU.MOREX.r3.3HG0327090.1
----------------------------------------------SQDTKNIVDMLVG-----HANDENLMVIPIVGVGGLG--------KTTLARLIYNEP-EIQK----------------------HFDLLIWVCVSD--SFEVESLANNIVEAVTPSKS-----------------------------------------------------------------TTEAASKKRPLDRLQDGLSGR----------------------------------------------------------------RYLLVLDDVWN-RESDK-------------------WEMLKARLTH----------GAKGSVVLTTTRDGGVTKIMGSVK-----…
>Hordeum_vulgare_HORVU.MOREX.r3.3HG0327120.1
--------------------------------------------------GNEKEEIIKLISNKDA--QKFHVFSLWGMGGIG--------KTTLVSDIYQS-------------------------QEISSMFDKRACVTVMRPFNSATLLES-ITTQFRNND--------------------------------------------------------------------------G--TNTDLWRCLEGI-------------------------------------------------------------RYLLVLDDLWSIGEWDAI-----------------KIYL----------------PETAASCVIVTTRDENIAKHCSKDD-----…
>Hordeum_vulgare_HORVU.MOREX.r3.3HG0329840.1
------------------------------------------DTERDQVVEWLVKQESDGVQK--CDVCSVTTYAIVGIGGMG--------KTTLAQAVYNDQR-------------------------VKQCFDQIMWVCVSNEFDVLGLTRKIVQEITGQGTN-ITS---------------------------------------------------------------------LNSLQEILRGKLSS------------------------------------------------------------KK-FLLVFDDVWND--ERRP----------------DWEKLVAPLKFGQR-----------GSKLLLTTRMQSVVDIVERVLGG---…
>Hordeum_vulgare_HORVU.MOREX.r3.4HG0331810.1
----------------------------------------------EEDTRALVEVLTREV--DGGKTDRLLVVAIVGVGGIG--------KTTLSKKIFNDDAIKG-------------------------KFTKQIWLSITQDFSDVELLSKSITAAGGDLPG------------------------------------------------------------------GGAARDDKDLLVRALMNTIKD-------------------------------------------------------------KKFFLVLDDMWGIDAWDKH-----------------LMTPFS---YG-----------GRGSRVLITTRHEAVARSMKAVH-----…
>Hordeum_vulgare_HORVU.MOREX.r3.4HG0331840.1
----------------------------------------------EDDTRALVEVLTREV--DGDKTDHLMVVAIVGVGGIG--------KTTLGKKIFNDEAVKG-------------------------KFTKQIWLSITQDFSGVELLSKSITAAGGDLPG------------------------------------------------------------------GGAARDDKDLLVRALMNTIKD-------------------------------------------------------------KKFFLVLDDMWSVDAWNKH-----------------LMTPFG---YG-----------GRGSRVLITTRHEPVARSMKAVH-----…
>Hordeum_vulgare_HORVU.MOREX.r3.4HG0331870.1
--------------------------------------------------DTQKKEIIDGITHGVYSSKRLTVLPIVGPGGVG--------KTTFTQHIF--EE-------------------------VKSCFQVTIWICVSLNFTADRLAQEILEQIPKDNSSESKN---------------------------------------------------------------------GSSIEEKIEQRLRS------------------------------------------------------------KR-FLLVLDDVWKY-PEDE------------------WKKLLAPFR-KVGT---------EGNMVIVTTRIPGVANMVRTV------…
>Hordeum_vulgare_HORVU.MOREX.r3.4HG0344820.1
---------------------------------------------------------------------------------------------------------------------------------------------------------------------------------------------------------------------------------------------------------------------------------------------------------------------------------------------------------------------------------------------------------------…
>Hordeum_vulgare_HORVU.MOREX.r3.4HG0344830.1
--------------------------------------------------WLTRWLYSEEPET----ETENTVITVSGMGGLG--------KSTLVSNVYEREK--------------------------INF-PAHAWIVVSQVYTVDALLRKLLWKIG-----YTEQPLSAGI-----------------------------------------------------DKMDVHDLKK--EIQQRLKNRKY-----------------------------------------------------------------LIVLDDVWEQDVYFQI-----------------HDALQ-DL---------------PGSRIIITTRKD---HVAGISSPT---…
>Hordeum_vulgare_HORVU.MOREX.r3.4HG0344950.1
----------------------------------------------------ESEINELCQYTTKARFNSSHVISVWGIAGVG--------KSTLVRNLFCN--------------RILKTT----------LFEKYGWVDVSHPFNLRDFSRSLLLDFHSESFQAKE----------------------------------------------------------AASNDTIRSKNPIQECRDLLEKHH-----------------------------------------------------------------CLVVIDDLQSKEEWDLI-----------------KAALLS--------------RSSR-SVIIAITTEASIATCCV-DKE----…
>Hordeum_vulgare_HORVU.MOREX.r3.4HG0344990.1
---------------------------------------------------DEPLAELLEQLAE-GQPSRLKVIAVVGFCGLG--------KTALAAEVYNRET-------RSERFEKH-----------AWVYAALR--------SPREVLADMLRKLSSDA-PSCQGKSVLETSDVGQ---------------------------------------------------------LCAELKQQLVKKR-----------------------------------------------------------------YFIVIDDIRTEDQWKTI-----------------KSALPADKGI--------------SSRILVTTTIQSVANACSSS------…
>Hordeum_vulgare_HORVU.MOREX.r3.4HG0345000.1
----------------------------------------------------DDLKIKFTKWLTEDADQQLKVACIDGPAGVG--------KTTLAKQLYY--ELG-------GQFDCL-----------AFVRA-------SRKSDTKRLLGDILSQVQCCRLPS---------------------------------------------------------------YSCEVQNLID-NLMKYLQDK-----------------------------------------------------------------RYFIVIDDLWETKTWDIV-----------------KSAFPDGN-N--------------YSRIITTAETDSVALECCGYQSD---…
>Hordeum_vulgare_HORVU.MOREX.r3.4HG0349800.1
--------------------------------------------------------------------------------------------------------------------------------------DLANGVFALNSQAASGK---------------------------------------------------------------------------------------YLFVVDFIFD----------------------------------------------------------------------VDEAAWTNFQSYLQ------------------KLPFAG------------------IKIVVTG-RAEQFANLG--------…
>Hordeum_vulgare_HORVU.MOREX.r3.4HG0352270.1
-----------------------------------------------------------------------------------------------------------------------------------------------------------------------------------------------------------------------------------------------------------------------------------------------------------------------------------------RNI-----------------LDAFNMPFSQAREG-----------SKVIVTTRDPSIGEGMSTAR-----…
>Hordeum_vulgare_HORVU.MOREX.r3.4HG0391180.1
------------------------------------------------------------ALRFLG--DCDSALGVWGAGGVG--------KTTVLK---QVRDVCG--------------------RVAPFFDHVLLLAASR-DCTVANLQKEVVAVLG-----------------------------------------------------------------LRDAPTEQAQAAGILSFLRDKSFLL--------------------------------------------------------------------LLDS-VWER--LDL-----------------ERVGIPQPLG---------VVAGRVRKVVVASRSEAVCEDMGCR---KKM…
>Hordeum_vulgare_HORVU.MOREX.r3.4HG0407780.1
-------------------------------------------------RALVAQIFQTTK--EVNNN--IMVFAIVGVGGIG--------KTTLAQKVFNDEAIQS-------------------------EFSKKIWLSVNQNFSETELLRRAIIEAGGDHRP------------------------------------------------------------------TGDAKA---TLQRTLKDALID-------------------------------------------------------------HKTLLVMDDVWNHGTWEGV-----------------LKIPLVN--AA-----------ASGSRVLITTRDEGVARGMTATRP----…
>Hordeum_vulgare_HORVU.MOREX.r3.4HG0412930.1
----------------------------------------------------------------------------------------------------------------------------------------------AARDENNGR---------------------------------------------------------------------------------------LLIVVDIVGD----------------------------------------------------------------------LDEDLWEGLCSLCR------------------QSTTNG------------------SKIIITS-RLDKITKLG--------…
>Hordeum_vulgare_HORVU.MOREX.r3.4HG0413780.1
----------------------------------------------------TLAAKVKSVSNDE-SDMNLKVFSIVGFGGLG--------KTTLAMEVCRQLEPEF--------------------QRQAQVSVS-------QAFGGTKDLKELLKRVLQQIVKPKADN---AEGIKE------------------------------------------------EDPLVGINEMGVDNLTDKLKEVLKDM-------------------------------------------------------------RYLIVVDDVWTVTAWDVI-----------------KSKLPEN---G------------SSSRIIVTTRIETVAASCSEASSVD--…
>Hordeum_vulgare_HORVU.MOREX.r3.4HG0414430.1
-------------------------------------------------------------TGLAQQVYQDPSVSDGFDVKVWITIQRPPILWQIFHDLLCQLLP-----------------------------------DQNQDMLDDTSSDNMKLLWSIRGC--------------------------------------------------------------------------LEGRRVLIVLD----------------------------------------------------------------------DLDD-YTGLWDQI-----------------RIALNFISLP------------AGSAIVVTTKDDG---LIRSSSPDKV--…
>Hordeum_vulgare_HORVU.MOREX.r3.4HG0415260.1
-----------------------------------------------------ACTRLVELVLR-QKEKKAYKAGITGTGGVG--------KTTLAQKIYNDQKKR----------------------------S----I-------------------------------------------------------------------------------------------------------------------------------------------------------------------------------------------------------------------------------------------------------------------…
>Hordeum_vulgare_HORVU.MOREX.r3.5HG0420380.1
----------------------------------------------------TKEKHKILSNLSQSVTEEMVIFPIYGIGGIG--------KTTLAQLVFN-D-PQFR----------------------DY-TRVWVYVSQ--EFNLNKIGNSIITELTG-----------------------------------------------------------EISNISTKQM-------LHKCLNKLFADK-----------------------------------------------------------------SILIVLDDLWEEKAKE--------------------FDRLKTMLRLGG--------G-GSKVIIVTTRDEAIARKLCSP------…
>Hordeum_vulgare_HORVU.MOREX.r3.5HG0420450.1
----------------------------------------------------DSSIKQLRGWLENDGQPQHKVASIVGPGGYG--------KTTLAKQVYR--MLG-------GQFDCL-----------AFVRT-------SPKADMKGLLTSILSQVGRHRLPAD--------------------------------------------------------------HACNVHHLVL-NINAHLQDK-----------------------------------------------------------------TYLIVIQDLWALSTWDLI-----------------NRSLPKGN-R--------------CSRILTTTQVEVIAQACCADNSKSIP…
>Hordeum_vulgare_HORVU.MOREX.r3.5HG0420460.1
-----------------------------------------------------------------AIQAQLRVVAMVGFGGSG--------KTTLARAVYEIVH-------RQRALPCA-----------WIDGHSLDHT------DADSIVKHIQDMLRSGEGCPPSTT------------------------------------------------------------------------LSLHQDKG--K-------------------------------------------------------------RHLIVIDDIKKKHLIHWD-----------------TVRNAFRNNG----------------RIILTTNNRFVANRCCNHPREE--…
>Hordeum_vulgare_HORVU.MOREX.r3.5HG0423930.1
--------------------------------------------------ETEKSDVIKLIRQPYT-HQECKVISVWGMGGLG--------KTTLVRSIYKS-------------------------QELGG--WKRAWATALRPFNPEVLLRD-VTLQLQSTIQEGPAGSPTTGAQKKTI---------------------------------------------SVMK--------LQELKDELARVLKMR-------------------------------------------------------------SCFVVLDDISSTSEWDLV-----------------KSFLDN------------------AGRIIVTTRQKNIAKHCSKEYK----…
>Hordeum_vulgare_HORVU.MOREX.r3.5HG0424980.1
----------------------------------------------DADKEAVVNLLLR-----QKDHREVQVLPVFGMGGLG--------KTTLAKMVYNDP-KIQQ----------------------HFQLLMWHCASD--SFETAALVRSIIELATR------------------------------------------------------------------GRCDVPDTVELLRGRLQEVIGWK----------------------------------------------------------------RFLLVLDDVWN-EVHQK-------------------WEGSLKSALCSV--------GGCGSVIIVTTRSPRVASMMGTLE-----…
>Hordeum_vulgare_HORVU.MOREX.r3.5HG0425160.1
------------------------------------------------EELIQLLLAGSDSESTQ-QQPNPSLVAIVGSGGMG--------KTTLAKQVYQDLK-Q-------SQFNCHD----------AFCSV-------PRSPDKVQVIRAIY-KQL-------------------------------------------------------------------NRWYSPSPDEDLPQLVTMISDF-------------------------------------LEDRQY------------------------FIVLDDIRDVEIW-KF-----------------IECAFATT-I-------------SGSKIIITTRIHAVAQSCCST--F---…
>Hordeum_vulgare_HORVU.MOREX.r3.5HG0425230.1
---------------------------------------------------------------------------------------------------------------------------------------------------------------------------------------------------------------------------------------------------------------------------------------------------------------------------------------------------------------------------------------------------------------…
>Hordeum_vulgare_HORVU.MOREX.r3.5HG0425250.1
-----------------------------------------------KEELIQLLTG-SDSESTQ-QQPNPSLVAIVGSGGMG--------KTTLAKQVYKDLK-Q-------IQFNCHA----------AFCSV-------PRSSDKVQVIRAIY-KKL-------------------------------------------------------------------NRSYYPSPDEDLRQLVTMISDF-------------------------------------LEDKQY------------------------FIVLDDIRDVEIW-KV-----------------IECAFPTT-S-------------SGSKIIITTRIHGVAQSCCST--F---…
>Hordeum_vulgare_HORVU.MOREX.r3.5HG0425290.1
----------------------------------------------PKEELIQLLTG-SDSESTQ-QQPNPSLVAIVGSGGMG--------KTTLAKQVYKDLK-Q-------IQFNCHA----------AFCSV-------PRSSDKVQVIRAIY-KKL-------------------------------------------------------------------NRSYYPSPDEDLRQLVTMISDF-------------------------------------LEDKQY------------------------GF---------------------------------------------------------------------------------…
>Hordeum_vulgare_HORVU.MOREX.r3.5HG0425330.1
-------------------------------------------------ELIQLLLGGSDSESTQ-QQPNPSLVAIVGSGGMG--------KTTLAKQVYKDLK-Q-------SQFNCHA----------AFCSV-------PRSSDKVQVISAIY-KKL-------------------------------------------------------------------NRSYYPSPDEDLPQLVTMISDF-------------------------------------LEDKQY------------------------FIVLDDIRDVEIW-KV-----------------IECSFPTT-S-------------SGSKIIITTRIHAVAQSCCST--F---…
>Hordeum_vulgare_HORVU.MOREX.r3.5HG0425370.1
-----------------------------------------------KEELIQLLTG-SDSESTQ-QQPNPSLVAIVGSGGMG--------KTTLAKQVYKDLK-Q-------IQFNCHA----------AFCSV-------PRSSDKVQVIRAIY-KKL-------------------------------------------------------------------NRSYYPSPDEDLRQLVTMISDF-------------------------------------LEDKQY------------------------FIVLDDIRDVEIW-KV-----------------IECAFPTT-S-------------SGSKIIITTRIHAVAQSCCST--F---…
>Hordeum_vulgare_HORVU.MOREX.r3.5HG0426110.1
------------------------------------------------EARAKNLVNKLKVEEGVEEDKELKVIFIVGFGGLG--------KTTLAMEVCRQLETEF--------------------PRQAKVSVS-------QTFGS-KDLEGLLKRVLRQVVTLPSNE-KDRAD-----------------------------------------------------LLDKIDRMDAGELQLRLGKDLQNN-------------------------------------------------------------RYLILIDDVWSTSAWDSI-----------------QSRLPSN---N------------MGSRIIVTTRTNTLAKATSNACD----…
>Hordeum_vulgare_HORVU.MOREX.r3.5HG0426160.1
------------------------------------------------HVEKERIINFLLDDHGPSIMGNLPLLPIVGDIGVG--------KTTLVQHVCDDARLRNRFPIIMLFNFS--STYAMAMGGATVVLKSKHVIGGSGKLNHPLQ---VLNENFR--------------------------------------------------------------------------RKRFLMVFEDVD--------------------------------------------------------------------------MHKKRMLEELL------------------PSLRHG---------------KQGSKIILTTNIRHVAASMG--------…
>Hordeum_vulgare_HORVU.MOREX.r3.5HG0426330.1
----------------------------------------------------------------------------------------------------------------------G-----------VMGSVL------SKMSELLK------------EEHD-----------------------------------------------------------------------LPHRAKEVLK--------------------------------------------------------------------YLVVIDDLWNEDDWHSI-----------------SSSLPNND-C--------------ASRVITTTRVNDIAMLCCSGCDE---…
>Hordeum_vulgare_HORVU.MOREX.r3.5HG0438310.1
----------------------------------------------EEEKWQIVDVLLT-----RSTNKDLMVLPIVGMGGLG--------KTTFAQIIYNDP-DIKK----------------------HFQLRKWVCVLD--DFDVTDIANKISMSIEKDCE-------------------------------------------------------------------------SALEKLQQEVSGR----------------------------------------------------------------RYLLVLDDVWN-RDADK-------------------WAKLKYCLQQC---------GGSGSAVLMTTRDERVAQIMG--TAH---…
>Hordeum_vulgare_HORVU.MOREX.r3.5HG0438750.1
-----------------------------------------------------KVGKEKVKEMVMSSGGGWEVVSICGMGGSG--------KTTLAMEIYKDQKIQG-------------------------YFNNRVFFETVSQSANLETIKMKLWEQISSNIVLG-----------------------------------------------------------------AYNQIPEWQLKLGPRD---RGP-------------------------------------------------------------VLVILDDVWSLSQLEEL-----------------VFK-------F------------PGCKTLVVSR----LKFPTLVS-----…
>Hordeum_vulgare_HORVU.MOREX.r3.5HG0438930.1
---------------------------------------------------------------------------------------------------------------------------------------------------------------------------------------------------------------------------------------------------------------------------------------------------------------------------------------------------------------------------------------------------------------…
>Hordeum_vulgare_HORVU.MOREX.r3.5HG0439860.1
--------------------------------------------------EKEKSDIIKLISNEDS--QQLDVISVWGMGGLG--------KTTLVRDVYQS-------------------------QHLSVKFRYRACVTIMHPFNCDELIKS-LARQLDAEDYENK-EETGLAGGR-----------------------------------------------------------TKPRLQRSLTDILEGK-------------------------------------------------------------KYLIVLDDLSSTTEWDSI-----------------IQHLP---------------ARETSSRIIVTTRSENIARHCSKKQ-----…
>Hordeum_vulgare_HORVU.MOREX.r3.5HG0443300.1
---------------------------------------------GPRDKLIKLLT-----EGECATAQQLKVVSIVGSGGLG--------KTTLANQVYQKLE---------GQFEYQ-----------AFVSV-------SQKPDLKKILRNILSQIC-----------------------------------------------------------------WQECTSN--QAWNEQQLINTIRQF-------------------------------------LKHK------------------------RYFIVIDDIWGTPVW-RA-----------------IKCAFPEN-S-------------SSSRILTTTRIITVAKYCSSQ--H---…
>Hordeum_vulgare_HORVU.MOREX.r3.5HG0472840.1
-------------------------------------------------------------------------------------------------------RGR---------------------------FRIRLWVNISNDSR-----HITIWSGERFKRR------------------------------------------------------------------AGMSEQ---REVLRNYLNGST-------------------------------------------------------------RNLLLVIDNVSKADDWNQL-----------------LAANEAFR--------------RCGCKVIVTTRDENVARTMGVTHF----…
>Hordeum_vulgare_HORVU.MOREX.r3.5HG0472870.1
-----------------------------------------------------EQEKMKLIDILTDSQSSSTVVTIVGCCGIG--------KTTLAQKVYDDCYTRN-------------------------VFNTTIWVDGSKDTTGVGLLSAVVRAAGGKPRA------------------------------------------------------------------EAQSRE---KIMDMLAVILEG-------------------------------------------------------------KRFLLVLDDISSHHNHESF-----------------LGD-RSFV--------------KHGSRILITTRDQRVAAGMNRSYI----…
>Hordeum_vulgare_HORVU.MOREX.r3.5HG0473930.1
----------------------------------------------------DRDLENLMDMIMQKSVSEISIIPIVGPTGLG--------KTSLAQLVFN-EAR-TK----------------------AFSFRIWVHVSMG-NVSLEKIGRDIVSQT-----------------------------------------------------------TERIEGNMQLQS-------IKNAVQTILNKY-----------------------------------------------------------------SCLIVLDSLWGKDE-E--------------------VNELKQMLLTG---------IQTESKIVVTTHSYKVAELVSTVP-----…
>Hordeum_vulgare_HORVU.MOREX.r3.5HG0473950.1
----------------------------------------------------DSDKAKIKKLILENGTETLSIIPIVGLVGLG--------KTTLARLIFH-DQGEGW----------------------NLDLRIWIDLNR--KFDLTNIAAEIISQANGTKEGPSEV-------------------------------------------------NTNIQIHEDLQL-------LKNRLQKTLHDK-----------------------------------------------------------------RCLIVLDGLCSTDKSQ--------------------LDELKEMLRR----------TNKWIKVLVTTSSDITAELMHTFP-----…
>Hordeum_vulgare_HORVU.MOREX.r3.5HG0475900.1
---------------------------------------------EHNRDLLIGWLTD--------EIHQNMVISVWGMGGVG--------KTTLVTHVYNIIKP-------------------------R--FERHAFITVSQHCRSIDLLRQILKKFCKK-------DHNVTLS-------------------------------------------------EDIDSMDRESLVE--IMRSYLHSRRY-----------------------------------------------------------------ILILDDLWDANVWFEI-----------------RDAFAGGD---------------GSSKVVLTSRIH---DVASLAKDK---…
>Hordeum_vulgare_HORVU.MOREX.r3.5HG0476850.1
--------------------------------------------------------------------------------------------------------------------------------------------------------------------------------------------------------------------------------------------------------------------------------------------------------------------------------------KHG-RF-----------------FKCSLFLN-D-------------LGSRIMTTTRSIDIAKSCCSR--R---…
>Hordeum_vulgare_HORVU.MOREX.r3.5HG0479430.1
--------------------------------------------------ETEKSVLIEIIAQRDH-SHGCKVISVWGMGGLG--------KTTLVRSIYRS-------------------------QQLND--WKRAWATVLRPFNPDVLLRD-LALQLQNTIQEDPAGLTETAAQTRSI---------------------------------------------SVMN--------VQELKEEVARVLKTK-------------------------------------------------------------MCLLVLDDILSTSEWDLV-----------------KSCLDN------------------AGRIIVTTREKNIAEHCSKEH-----…
>Hordeum_vulgare_HORVU.MOREX.r3.5HG0480870.1
-------------------------------------------KEPVGVEMHMRKLDKWVT-------------YIVGFGGVG--------KTAIATAMYKNFGDEY--------------------DYCAMVTVS-------QSSDLEAILMSIKSQVKPETSNQEQHGGSKESRVAQALKNVRHRVNQGTSA------------VLAKC------------YCAGTSEGTGERSSKLDRLKKELEEHFRDK-------------------------------------------------------------SFLVVIDDVWSATMLDKI-----------------INELPNHN-AN------------KDNRIIVTTRFHAVATTRRG-G-----…
>Hordeum_vulgare_HORVU.MOREX.r3.5HG0482110.1
---------------------------------------------------------------------------------------------------------------------------------------------------------------------------------------------------------------------------------------------------------------------------------------------------------------------------------------------------------------------------------------------------------------…
>Hordeum_vulgare_HORVU.MOREX.r3.5HG0486600.1
---------------------------------------------EKIRELVETMTEEVDEAS----KQQLKIVSIVGFGGLG--------KTTLANAVYQKLKS---------QFDCG-----------AFVSV-------SLNPNMEKIFKNILHQLDKHRY----------------------------------------------------------------SSIN-EAMWGEAQLIGELRDFLLNK-------------------------------------RY------------------------FIVIDDIWNISVW-KT------------------TRHAFIE-NR------------CGSRIITTTRIFDVAKQ----------…
>Hordeum_vulgare_HORVU.MOREX.r3.5HG0490310.1
----------------------------------------------------DSEINQVKDALLDSENKDLTVVSLVGAGGAG--------KSTIARKVYN-LVAKK-------------------------HFNSCAWICISQQFTVYGALKDIVKGAMGNQ------------------------------------------------------------------DFEELGTMNEMEIIKKIHSFLKDKR-------------------------------------------------------------YLVVLDDVWRMEDWDMI-----------------Q---AAFPDVK------------NGSRIVLTTRNSAVSNHPNARK-----…
>Hordeum_vulgare_HORVU.MOREX.r3.5HG0491670.1
------------------------------------------------------------------------------------------------------------------------------------------------------------------------------------------------------------------------------------------------------------------------------------------------------------------------------------------------------------------------------------------VTTRLDEVAARACHN--D---…
>Hordeum_vulgare_HORVU.MOREX.r3.5HG0491680.1
--------------------------------------------DGPKKELISWLTDSQK---------RLKVVSIVGFGGLG--------KTTLAKQVYNEI---------GGRFNCK-----------AFVSV-------SQRPDMKSLLGGLQFKLGL---------------------------------------------------------------------EESSHAHELQDFIDRLREHLKHK-------------------------------------RY------------------------LSIL-------------------------------------------------------------------------------…
>Hordeum_vulgare_HORVU.MOREX.r3.5HG0495560.1
----------------------------------------------------------------TNRAQCYSIIGIHGIGGSG--------KSTLSQLVCAREEKD----------------------DHFNLVM---WVHVSQDFSVDTIFRQMSEAATR---------------------------------------------------------------------IPCPQFSNLDTLQTNLEKELPGK-------------------------------------------------------------RFLLVLDDVWYNNRDVRQY--------------EKLQQILSPMNAGE-----------AGSKILVTSRTKDALLALGA-AEQRC-…
>Hordeum_vulgare_HORVU.MOREX.r3.5HG0496180.1
--------------------------------------------DKYREILNKLLYSEDCS---------LNFVAVYGMGGLG--------KSSLVHSVYKRE---------------------------LSHFDCRAWISVSQSCKINDILRNMLKQLRGNDDKVQSEVG----------------------------------------------------------KMNIEDLRT--ELKTFLEQKRF-----------------------------------------------------------------MIVLDDVWRGAVALEI-----------------RNLLSNCG---------------KRSRVVITTRID---EVASIAEDA---…
>Hordeum_vulgare_HORVU.MOREX.r3.5HG0496820.1
--------------------------------------------------AGEMDDLVRLLNKTGG----AWVVSVWGMGGMG--------KSSLVRMLYND-------------------------MALIDGFDGRAWVTVPHPLESADEVERRLRKQLGVAP------------------------------------------------------------------------------GRAVRAWLEEK-------------------------------------------------------------SCLVVVDDVSSHEEWELI-----------------SRCLPA--------------NGPTGSRVVVTTRRDDVARLCAGGVL----…
>Hordeum_vulgare_HORVU.MOREX.r3.5HG0501830.1
------------------------------------------------DQELVKLLS-FADKDPS--KKKLKIVSVVGFGGLG--------KTTLVRAVYDKIKGG---------FDSQ-----------AFVPV-------GRNPDVKKIFRDILIGLEK-----------------------------------------------------------------NKYTNINLMVLDERQLIEEIREFLE-------------------------------------DKRY------------------------LVIIDDIWDGKLW-GD-----------------IKLAFSNM-NN------------LGSRLITTTRIFTVSEACCRS--A---…
>Hordeum_vulgare_HORVU.MOREX.r3.5HG0501880.1
--------------------------------------------------ELLKLLS-LGDEDPS--NKRPKIVSVVGFGGLG--------KTTLVRAVFDKIKGG---------FDSR-----------AFVPV-------GQNPDMKKIFRDILIGLDK-----------------------------------------------------------------NIYTNINLMVLDERQLIEEIRDFLQ-------------------------------------NKRY------------------------LVVIDDIWDGNLW-GN-----------------IKLAFSNM-NN------------HGSRLITTTRIFSVSIACCPS--T---…
>Hordeum_vulgare_HORVU.MOREX.r3.5HG0502300.1
--------------------------------------------------GRPVEDLLSMLDEVEGEPEQLRVISVVGFGGLG--------KTTLAREVYKAP-------LAVEKFHCR-----------AWVSAGRWSPEVTG-NGVSEILRDVLQQVRPKDAMDVVVADD--SQRIEAL------------------------------------------------------------LKEYLTDKR-----------------------------------------------------------------YLIVIDDIG-MEQWSTI-----------------NSIFEDNGKS--------------S-RVLLTTTIQSTAKRCSHGN-----…
>Hordeum_vulgare_HORVU.MOREX.r3.5HG0502310.1
----------------------------------------------------GEHVNNLEAWLGRDGEQRLKVVTVVGSGGIG--------KSTLVKELYR--RMK-------GQFECR-----------AFVRT-------SRKPNIRRLLINMLSQVRPHQTS----------------------------------------------------------------HTWKLHSLIA-DIRTHLQDK-----------------------------------------------------------------RYLIVIDDVWATQTWDIV-----------------NRALPDGN-L--------------YSGILITTEIDDVALKCGGYDSK---…
>Hordeum_vulgare_HORVU.MOREX.r3.5HG0502370.1
----------------------------------------------------DENLNKLEAWLGKDGEQKLKVVSVVGSGGLG--------KTTLVKELYR--RIR-------GQFECR-----------AFVRS-------SRKPDIRRLLISMLSQIRPHQPP----------------------------------------------------------------HTWKVHSLIA-DIRSYLQHK-----------------------------------------------------------------RYLIVIDDAWATQTWDII-----------------NRALPDAN-L--------------CSGILITTEINDVALKCCGYDSK---…
>Hordeum_vulgare_HORVU.MOREX.r3.5HG0507200.1
--------------------------------------------------------------DLAKEVYEHSSVASMFDCKAWVCIQRPPFLWQVLDDMIHKLPR-----------------------------------AQHEAHQGGASDAEDNIELQKR----------------------------------------------------------------------------LKGRRFLVVIE----------------------------------------------------------------------EADHPYP--WDKM-----------------KEILDSSGCS------------PGSVIMLTTKDSG---LAEHCSPSKT--…
>Hordeum_vulgare_HORVU.MOREX.r3.5HG0509410.1
----------------------------------------------PRDELVRLLG-----DGE----ERIKVVSVVGAGGLG--------KTTLANQVYRNIG---------DRFDCK-----------SFVSL-------SQNPDIGMIFRTMISQVK-----------------------------------------------------------------KDECELT--GSGDLEQLINELRDF-------------------------------------LQDK------------------------RYLIVIDDIWSTQAW-KI-----------------IKCAFSEN-T-------------CGSRIIVTTRIGTVAKSCSSP--D---…
>Hordeum_vulgare_HORVU.MOREX.r3.5HG0511960.1
-------------------------------------------------ERGRDTLIKSLAGG-----QEMKIVSIVGSGGLG--------KTALANLVFRQLR---------PQFGSC-----------AFVSV-------SSMPDMEGIFDQMLRQLNVEKNYN---------------------------------------------------------------------QEAKDAVRDFLQSE-----------------------------------------------------------------RYLIIVDDLWRKEDWHIL-----------------SRSLPVNA-F--------------GSRVIVTTRVNDIAKICCSGQDE---…
>Hordeum_vulgare_HORVU.MOREX.r3.5HG0511970.1
-------------------------------------------------ERGRDTLIKSLAGG-----QEMKIVSIVGSGGLG--------KTALANLVFRQLR---------PQFGSC-----------AFVSV-------SSMPDMEGIFDQMLRQLNVEKNYN---------------------------------------------------------------------QEAKDAVRDFLQSE-----------------------------------------------------------------RYLIIVDDLWRKEDWHIL-----------------SRSLPVNA-F--------------GSRVIVTTRVNDIAKICCSGQDE---…
>Hordeum_vulgare_HORVU.MOREX.r3.5HG0512000.1
--------------------------------------------------PTADPTNHGVL-------------CIVGLAGIG--------KTTIARSLYQNFSDQF--------------------DRRAMVTVS-------HNSDVEAVLRSILYQIMPQVREGTSQQQWWD--------TSHGSIGGGASK------------KAHD----------------------RLQTLKLQKLKKELKEHLEKY-------------------------------------------------------------SYLLVLDDVWSTDMLGLI-----------------KKSLPR---SE------------KGSRVIVTSRFQAVASACVR-NK----…
>Hordeum_vulgare_HORVU.MOREX.r3.5HG0514010.1
------------------------------------------------------------------------------------------------------------------------------------------------CKAGSGK---------------------------------------------------------------------------------------YLFVVDFGWD----------------------------------------------------------------------VNEAAWESFRSCLQ------------------KMPGAG------------------SKTVVIG-RTDQVAKMG--------…
>Hordeum_vulgare_HORVU.MOREX.r3.5HG0514590.1
----------------------------------------------------DEHVNKLESLLGKDGEQKLKVVCLVGSGGIG--------KTTLAKELYR--RIK-------GQFECQ-----------AFVRT-------SRKPDVRSLLSSMLSQIQPHHST----------------------------------------------------------------HNWKVHSLIA-DIRTHLQDK-----------------------------------------------------------------RYLIVIDDVWATQTWDII-----------------VNALPDGN-L--------------CSGILMTTEVDDVALKCCGYEPK---…
>Hordeum_vulgare_HORVU.MOREX.r3.5HG0519480.1
-----------------------------------------------------------------PSDSSIDVIFIIGVGGVG--------KTSLARLAFGDE-------------------------QIRMNFCLRMWVSVSDTYDEIRLTRDILESLTDAN--YHTVAK-------------------------------------------------------------------FDELQNALRGKIAG-------------------------------------------------------------KKFLLILDDVWYDEDK------------TEWENELVWSRVFSSLNTGLE-----------GSKILVTARADKACSILHARTPP---…
>Hordeum_vulgare_HORVU.MOREX.r3.5HG0526140.1
------------------------------------------------EQPMKKLVNLLAFG-DDNQKQ-LKVISISGSAGVG--------KTTVARTIYHRYG---------REFQCR-----------AFVRV-------SRNPDMRRLLTSVLSQTKAPR----------------------------------------------------------------THSFSDAQDLID-SIIKHLQGK-----------------------------------------------------------------SYFIVVDDLWASSEWDII-----------------SRAFPYGD-R--------------CSRILTTTQVEDVALACSGYETE---…
>Hordeum_vulgare_HORVU.MOREX.r3.5HG0526160.1
--------------------------------------------------QDPEEQLLGLLARSQPEGN-LKVISVAGFSGVG--------MTRLAHKVYSDRD-------VRSQFPLH-----------AWVRAAPGMS-----------VLKLLQKIHDQLMLISITKDHGETASNSKI--------------------------------------------------------------------------------------------------------------------------------------------------------------------------------------------------------------------------…
>Hordeum_vulgare_HORVU.MOREX.r3.5HG0526460.1
----------------------------------------------------TEDRNLQEALQFIKDDP-VGVIGIWGPGGVG--------KTHLLN---NIKNALD---------------------GDMTFNYVVQVTASR-GCSVEKIRTDIARQLDL-----------------------------------------------------------------KYDGNVQSQCHAIFDFLKKRSFLV--------------------------------------------------------------------LLDD-LWDQ--IDL-----------------QAVGIPYPLG---------SIDQIRRKVVITTRSRKVCGQMEVR---KEC…
>Hordeum_vulgare_HORVU.MOREX.r3.5HG0528050.1
------------------------------------------EEERKSIVHWLTKPESNASD--------IAVFSLVGLGGIG--------KTSLAQDICSATD-------------------------VKEHFDLIIWVCASHDFDIEALTKKILQDITGNEIT-LVG---------------------------------------------------------------------LNALHKALEERLIS------------------------------------------------------------KT-FLLVLDDVWND--ERKQ----------------DWVKFLAPLKRGKK-----------ESKILLTTRMQSVAVVAATKVQEGTT…
>Hordeum_vulgare_HORVU.MOREX.r3.5HG0529450.1
--------------------------------------------------DHVMNSIIHDIIEGQYCDKGLTVLPVIGPGGMG--------KTTLIQHIYTNQQ-------------------------VQNHFPVRIWICVSFNFNLDKVLEEIKRYTPA--VEGEK---------------------------------------------------------------------DCIRAEELIEQRLKS------------------------------------------------------------TR-FLLVLDDIWEFTDVDD------------------WKKLLLLLG-KSQE---------KGSMILVTTRQKEIADQVKKI------…
>Hordeum_vulgare_HORVU.MOREX.r3.5HG0529550.1
-------------------------------------------------------------SADEPRLPDLPVLPIVGMGGVG--------KTTLAQHICSHPQ-------------------------VKLHFNTIIWICVSDDFDVKRLTKEAIESCPSEHATS----------------------------------------------------------------------DNLNSLQLALSKSLK-------------------------------------------------------------NEKFLIVLDDMWDDALVENG---------------QCWKRFCAPLKNVL-----------QGSMMLVTTRSPKVADLVR--------…
>Hordeum_vulgare_HORVU.MOREX.r3.5HG0531040.1
----------------------------------------------------NDAKTKLIKWLTNEKEQQLKMVAITGHAGVG--------KTTLAKQLSR--EIG-------QQFECR-----------AFVRA-------SRKPDMRRLLEGILSQVQQHRCPS---------------------------------------------------------------NSYTVQNLID-NLTKHLQNK-----------------------------------------------------------------RYFIVIDDLWETTSWDIL-----------------ASSFPEGN-N--------------CSRIIATTEIEEVALECCDYQSD---…
>Hordeum_vulgare_HORVU.MOREX.r3.5HG0531050.1
------------------------------------------------EEHRAKLLEQLAEAAE-GRPMQLKVISIVGCWGLG--------KTALAADVYRTQA-------GGERFDKR-----------AWVCAALK--------SPGEVLADMLREFGSDC-QETL---LLDTSNVSQ---------------------------------------------------------LCVQVRNQLANKR-----------------------------------------------------------------YFIVIDDIQTQVQWKKI-----------------KPAFPDGNDG--------------SSRVVVTTTIQSVASACSSE------…
>Hordeum_vulgare_HORVU.MOREX.r3.5HG0533920.1
---------------------------------------------------LLTTRIAGESVSV---TSTYSGVAIVGLGGMG--------KSTLAQHVYNDKR-------------------------IEEHFDLRMWVCISRRLDIDRHTRAIIESAAKGECPRIDN---------------------------------------------------------------------LDTLQCKLRDILQK------------------------------------------------------------SNRYLLVLDDVWFEENTNEM----------------EWEKLLSPLVSQQT-----------GSKILITSRSNILPAPLCC-------…
>Hordeum_vulgare_HORVU.MOREX.r3.5HG0534530.1
-------------------------------------------------TPRDELLELIQ-----QQEQ-LKVISIVGFDGIG--------KTLLARHVYH--C-------MMSQYEVR-----------AWVCTAEQ-----R--GASHVLEEILRQLGIPT-TYTNGGG--TLSNLCA------------------------------------------------------------ILRLYLGTKR-----------------------------------------------------------------FFIVIDDMQ-TEFWHDI-----------------KDAFVGLSG-----------------RILVTTAIQSVANACSSSA-----…
>Hordeum_vulgare_HORVU.MOREX.r3.5HG0534540.1
-------------------------------------------------GRMNEFISSLAANNAADQ-QQLKVVSVLGSGCLG--------KTTLANVLYDRIG---------MQFECR-----------AFIRV-------SKKPDMKRLFRDLLSQFHQKQ--------------------------------------------------------------PLPTSC-NELGISD-NIIKHLQDK-----------------------------------------------------------------RYLIVIDDLWDLSVWDII-----------------KYAFPKGN-H--------------GSRIIITTQIEDVALTCCCDHSE---…
>Hordeum_vulgare_HORVU.MOREX.r3.5HG0534670.1
---------------------------------------------------TRAVDSMAKAIVDRCQGDVPSVFGIEGMGGIG--------KTTLAQKIYWEQRIRE-------------------------EFQIHIWLCISETYTVTELLRQAIGMAGGNCD-------------------------------------------------------------------QVNTQT---ELILRLKDIIKR-------------------------------------------------------------KTVFLVLDDVCLPDVWIDL-----------------LQ-LSFVD--------------ALNACVLITTRDHKVLQEINSTNI----…
>Hordeum_vulgare_HORVU.MOREX.r3.5HG0534940.1
-----------------------------------------------DDVRDRIMCKLEGDCNPRPGDKCFSVVGIYGLPGYG--------KTTLAQHVSETAETS----------------------EYFKLVM---WIRVSEKFNVDIILKEMFEQAWNGNGQ-------------------------------------------------------------------CPQHNSPVVLKKELKKLLKDK-------------------------------------------------------------RFLLVLDDVWCS-KNVNEQ--------------KKLPELLPPLIAAH-----------NGSKILVTSRHHDALLELGPQVRVIDN…
>Hordeum_vulgare_HORVU.MOREX.r3.5HG0534980.1
-------------------------------------------------VTEKDYIIKFMTEDR---PDGSYVLPIVGSAGVG--------KTALAQLVYNDPI-------------------------VAEHFDQRIWVSVSNNFDELRLSREILDFVSQK-QTHEG-------------------------------------------------------------------LCSFAKLQEVLKMHIT-------------------------------------------------------------SKRVLLIFDDVWDESNF------------------RRWSQLLAPLQCG--T---------KGTVILLTTQKISVAQTVG--------…
>Hordeum_vulgare_HORVU.MOREX.r3.5HG0535280.1
-------------------------------------------------DIEKEKIISLLLTSETN--QDISIIPVVGLGGIG--------KTTLAESVLA-DKRVS-----------------------VFDVSVWVKVSK--DFDLHKIGGAILKRIMN-----------------------------------------------------------NTIDLDKCDLQF-----H---LKKELATR-----------------------------------------------------------------RYLIVLDDLWEEDGNK--------------------LERLKEMLQHGR--------K--GSSIIVTTRNLRVVQQLRTGFLANQR…
>Hordeum_vulgare_HORVU.MOREX.r3.5HG0535870.1
---------------------------------------------GPRDDLANWMVEE-GNNSS----KHCKVLSIVGFGGLG--------KTTLANEVRRKIQ---------GQFHCH-----------AFVSV-------SQKPDIKKIINDVISQVS-----------------------------------------------------------------CVDGSTKDSMGWDENKSIAKLREM-------------------------------------LQDKRY------------------------LIIIDDVWSRQSW-NT-----------------IKCAFPE--NN------------CSSRIIATTRIIDVAKSCCLN--T---…
>Hordeum_vulgare_HORVU.MOREX.r3.5HG0537570.1
----------------------------------------------PTNVLLKWLDNEDGESGHH---HQLKVLSIVGSGGLG--------KTTLARQVYNKLG---------ADYDCR-----------AFVSV-------SRNPNMASVLRSILRNIS-------------------------------------------------------------------NRNASPE--ESIQQLIEQIREF-------------------------------------LQDKRY------------------------FIIIDDIWDKNHWYQT-----------------LSSALVRN-D-------------CGSAIITTTRNIDVAKLCSGS--Q---…
>Hordeum_vulgare_HORVU.MOREX.r3.5HG0537680.1
-----------------------------------------------------TLNRITAVTAGATHTQTLSVLPIVGPGGIG--------KTTFTTHLYNHAR-------------------------TDEHFQVKVWVCVSTDFDVLKLTREILGCIPATEGGGSN-SNI------------------------------------------------------------ANETTNLDQLQRSIAHRLKS------------------------------------------------------------KR-FLIVLDDIWKCDGEDQ------------------WKTLLAPFTKGEA----------KGSMLLVTTRFPKVADMVKTV------…
>Hordeum_vulgare_HORVU.MOREX.r3.5HG0537840.1
---------------------------------------------------EEAVDRITDTIG-AA-TKTVSVLPIVGPGGIG--------KTTFLQHLYNDAR-------------------------TQEHFHVKVWVCVSTDFDVLKLTREIIGCIPATGGAGS--SSV------------------------------------------------------------ANETTNLDQLQRSIAERLKS------------------------------------------------------------KR-FLIVLDDIWKCDGEDQ------------------WKTLLAPFTKGEA----------KGSMLLVTTRFPKVADMVKTL------…
>Hordeum_vulgare_HORVU.MOREX.r3.6HG0540710.1
--------------------------------------------AKAIDDIGKKLSMADDPSEK-----KATTISIVGSGGLG--------KTTLAKAVYDKHSK---------KFDCA-----------GFVPV-------GRNPDIKKVLKDIIFEFDMQM------------------------------------------------------------------YNA-ASTMDERQLINLLQKFLLDK-------------------------------------KY------------------------LVVIDDIWDIPTW-EM------------------IKFALVD-GN------------PESRIITTTRICDVAKR----------…
>Hordeum_vulgare_HORVU.MOREX.r3.6HG0540720.1
--------------------------------------------DKPIDDIMKSLSENSHMPERS----KLKTFSIVGFGGLG--------KTTLVKAVYDKLNK---------KFDCG-----------VFVLV-------GQNPDMKKVLGDIIHELGVQM------------------------------------------------------------------CTI-SSMMDVRQLINHLRKLLTNK-------------------------------------RY------------------------LIVIDDIWDVQSW-EI------------------IKYAFPD-NN------------HGSRVMTTTRICEVAKK----------…
>Hordeum_vulgare_HORVU.MOREX.r3.6HG0542160.1
-----------------------------------------------------DEAVEGILDELMDTRRKENVIYFDGWDGLG--------ASAVLRVVAQQLARNEKKW-----------------YWGLQFERVIHIDCSKWE-STRALQKEIAEQLKLP-----------------------------------------------------------------------------------NQVME--------------------------------------------------------------------MFDK-QDEE--DDF-----------------NGITDQQTRT------------------GITEVAIEIQRTIQGSR-----…
>Hordeum_vulgare_HORVU.MOREX.r3.6HG0543480.1
--------------------------------------------DGPKEELVSLLMDSEK---------KLKVLSIVGFGGLG--------KTTLAKQVYDEV---------GAQFTCK-----------AFFSV-------SQRPDVKTLLSGLQKEFGM---------------------------------------------------------------------GDTSHAYELQGIIDRLREHLKHE-------------------------------------RY------------------------LIIVDDLWDQSAW-NT-----------------IRCAFPDN-A-------------NGSRVIVTTRLDDVAATACLS--D---…
>Hordeum_vulgare_HORVU.MOREX.r3.6HG0544110.1
-----------------------------------------------------DAAAGEIIGVLEDTS-KGNVIFVRGWHGFG--------ASASLKAVAQHLKSSKS-----------------------KFDRVIHVDCSLWK-SMRALQKAVAQELELP-----------------------------------------------------------------------------------LSVMA--------------------------------------------------------------------IFDW-CDEE--DDF-----------------SGI-DEGSRG------------------VIADIRAEIFRRLVNSR-----…
>Hordeum_vulgare_HORVU.MOREX.r3.6HG0546010.1
----------------------------------------------PRDELIKVMLDQDDICA-----QELKVLSVVGFGGLG--------KTTLANEIYRKLEV---------QFQ-----------CQAFVSV-------SQKPKIRKILRSILSQAGY-----------------------------------------------------------------VAPDLTNMESWDEDQLIRTLRRFLADK-------------------------------------RY------------------------FIVIDDIWDVTTW-SI-----------------VRCALPEN-S-------------NGSRVITTTR----IETFFSK--R---…
>Hordeum_vulgare_HORVU.MOREX.r3.6HG0546230.1
----------------------------------------------------ESQIRELRKYVGEARINSSHVVSVWGMAGVG--------KSSLVRHFYFD---------------MMLHVY---------QFDKFNWVDVSYPFNLRSFLRSLLSDFESE-------------------------------------------------------------------------KDPVQECRHLLEQHK-----------------------------------------------------------------CLVVIDCLHSKEEWDLI-----------------QAALVS--------------RASK-SVIIVITTEASIAAYCT-ERT----…
>Hordeum_vulgare_HORVU.MOREX.r3.6HG0546910.1
----------------------------------------------EQDTRKLVDIMLTEK--EGNTN--IMVVAIVGVGGIG--------KTTLAQKVFNEETVRA-------------------------EFDKMIWLSINQDFDKAELLRTVITLAGGVH-G------------------------------------------------------------------GEKALA---VLHPTLTTTLTG-------------------------------------------------------------KKVFLVLDDMWSHRAWVDV-----------------LKTPLAN--IV-----------SRGSRVLVTTRNESVAQGMNVVLP----…
>Hordeum_vulgare_HORVU.MOREX.r3.6HG0546930.1
----------------------------------------------EEDTRKLVEIILTEK--EGNAN--IMVVAIVGVGGIG--------KTTLAQKVFNDETVKA-------------------------EFDNTIWLSINQDFDRVELLRTIITLAGGKH-C------------------------------------------------------------------GEKALA---VLQPILTAALTG-------------------------------------------------------------KKLLLVLDDVWSHGAWGDV-----------------LEIPLAN--TV-----------VRGSRVLLTTRDERVARGMKAVLP----…
>Hordeum_vulgare_HORVU.MOREX.r3.6HG0546950.1
----------------------------------------------EEDTRKMVEMLLTEK--ESNNN--IMVFAVVGVGGIG--------KTTLAQKVINDETMKA-------------------------EFDKMIWLSINKDFDKVELLRTIITLAGGE--G------------------------------------------------------------------GHIEVK------------------------------------------------------------------------------------------------------------------------------------------------------------------…
>Hordeum_vulgare_HORVU.MOREX.r3.6HG0546960.1
---------------------------------------------------------------------------------------------------------------------------------------------------------------------------------------------------------------------------------------------------------------------------------------------------------------------------------------------------------------------------------------------------------------…
>Hordeum_vulgare_HORVU.MOREX.r3.6HG0547010.1
----------------------------------------------EEDTRKLVEIMLTEK--KGDTN--IMVVAIVGVGGIG--------KTTLAQKVINDGAIKA-------------------------EFEKTI---------------------------------------------------------------------------------------------------------------------------------------------------------------------------------------------------------------------------------------------------------------------…
>Hordeum_vulgare_HORVU.MOREX.r3.6HG0547100.1
----------------------------------------------EQDTRKLVEIMLSEK--EVNTN--IMVVAVVGVGGIG--------KTTLAQKVFNDEALNA-------------------------EFEKSIWLSINKDFDKVDLLRTIITQAGGQH-G------------------------------------------------------------------REKALA---VLQPILATSLKG-------------------------------------------------------------KKLFLVLDDVWDHEAWDDV-----------------LKTSLSN--VV-----------AQGSRVLVTTRDERVARRMKAVLP----…
>Hordeum_vulgare_HORVU.MOREX.r3.6HG0547160.1
----------------------------------------------EQDTRKLVEMMLTEK--KGNTN--IMVVAIVGVGGIG--------KTTLAQKIFNDEALNA-------------------------EFERTIWLSINKDVDKVELLRTIITQAGGVH-G------------------------------------------------------------------GEKALA---VLQPILATTLKG-------------------------------------------------------------KKLFLVLDDVWEHGAWDDV-----------------LKTPLVN--VV-----------ARGSRVLVTTRDETIARRMKVVFP----…
>Hordeum_vulgare_HORVU.MOREX.r3.6HG0547240.1
----------------------------------------------EQDTRKLVEMMLTEK--KGNTN--IMVVAIVGVGGIG--------KTTLAQKIFNDEALNA-------------------------EFERTIWLSINKDVDKVELLRTIITQAGGVH-G------------------------------------------------------------------GEKALA---VLQPILATTLKG-------------------------------------------------------------KKLFLVLDDVWEHGAWDDV-----------------LKTPLVN--VV-----------ARGSRVLVTTRDETIARRMKVVFP----…
>Hordeum_vulgare_HORVU.MOREX.r3.6HG0547840.1
---------------------------------------------------------------------------------------------------------------------------------------------------------------------------------------------------------------------------------------------------------------------------------------------------------------------------------------------------------------------------------------------------------------…
>Hordeum_vulgare_HORVU.MOREX.r3.6HG0547850.1
--------------------------------------------------DDQKKKIVHVINSHEYSFSQLNVLPIFGTGGIG--------KTTFTQHIC--QE-------------------------VNSYFQTSIWICVSLDFSADRLAQEIVNRIDR--VDNEKQ---------------------------------------------------------------------NATAEELIEQRLKA------------------------------------------------------------KR-FLLVLDDLWTY-REDE------------------WKKLLAPFK-KVES---------KGNFIIVTTRIPMVAEMIRTT------…
>Hordeum_vulgare_HORVU.MOREX.r3.6HG0550470.1
----------------------------------------------------DELMELIRETPQGQQPMELKVISLVGFGGIG--------KTLLAKHVYN--T-------TESEFGAQ-----------AWVCAAEK--------GSRDVLKEILRQLGIHSTISSSSGSAGSPCRLSNNM-------------------------------------------------------LCASLRECLGTKR-----------------------------------------------------------------FFIVIDDMR-RDFWVDI-----------------KDAFPVVPGV--------------NSRVIVTTATQTIAIKSSCR------…
>Hordeum_vulgare_HORVU.MOREX.r3.6HG0550480.1
------------------------------------------------DGRMNEFINSLATD--GD--QQLKVLSVLGSACLG--------KTTLARVLYNRFR---------KQYNCR-----------AFIRV-------SKKPDTKKIFCDMLSQLQR-Q--------------------------------------------------------------HPPQHC-REIDLIH-DIKQYLQDK-----------------------------------------------------------------RYLIIIDDLWAASVWDTI-----------------NHVFPKGN-H--------------GSRIITTTQMEDVALTCCCYQSE---…
>Hordeum_vulgare_HORVU.MOREX.r3.6HG0551080.1
----------------------------------------------------KRTSATINHVCNEQE-NDLAVLPIVGIGGVG--------KTTIAQHIY--QQ-------------------------VKPHFKNRIWLSVSDNFDVKRLTKEALQSISGEERTG-----------------------------------------------------------------------QLDSLQHALHKIVC-------------------------------------------------------------QEKLLIVLDDLWDDAFKENG---------------QSWKRFCAPLKNVR-----------KGSMMLVTTRSQKVADGVR--------…
>Hordeum_vulgare_HORVU.MOREX.r3.6HG0551530.1
--------------------------------------------------------------LRP--RKQPKLVAIVGAGG-----------TALANKVYEELR-V-------KDFDYW-----------PFISM-------SANPDMTSTLTALLLELT-------------------------------------------------------------------G---EFKKTASVEQLIIDINES-------------------------------------LLDKRY------------------------LIVIDGICQKETW-EV-----------------IKHAFPMT-S-------------CG-IIITTSPCEDIAELCRSS--F---…
>Hordeum_vulgare_HORVU.MOREX.r3.6HG0556270.1
------------------------------------------ENEKKQIIGWLTNTSDESSET-MSNVTGIPIVSVVGHGGMG--------KTALAQSICEEEE-------------------------VLKCFN-VIWVTVSTTFDATSLTCKILECVTGQKPS-VDR---------------------------------------------------------------------LDPLQQYLKEKLKS------------------------------------------------------------MN-YLLVLDDVWED--KKLH----------------EWERLFAPLRQLNT-----------GSKILLTTRMQSVSNMAASVMGVRR-…
>Hordeum_vulgare_HORVU.MOREX.r3.6HG0556280.1
------------------------------------------EKEKEQIIQWLTNISAES-----ANMGSIPIVSLVGHGGMG--------KTTLAQSICETSE-------------------------IRSCFT-VVWVTVSTTFDATSVTSKILECVTGVKPH-TDQ---------------------------------------------------------------------LEPLQRLLQGIMER------------------------------------------------------------LS-FLLVLDDVWED--KKRN----------------EWEKLFAPFRKLNN-----------RSKILLTTRMRSVASMATHVMNVKN-…
>Hordeum_vulgare_HORVU.MOREX.r3.6HG0556330.1
------------------------------------------ENEKEEILRWLTKTSTAASEIVITPVH-VPILSVVGHGGMG--------KTALAQRICE-EV-------------------------VRERFK-VIWVHVSDSFDAASLTSKILESATWEKPR-ANH---------------------------------------------------------------------LEALQQDLKRELNL------------------------------------------------------------HTKFLLVLDDVWED--KSKD----------------EWEKVFAPLRNSKS-----------GSKILLTTRMQSVADMAAEAMGID--…
>Hordeum_vulgare_HORVU.MOREX.r3.6HG0558250.1
----------------------------------------------AADKEKLMKIVLD-----AASEEDVSVIPIVGFGGLG--------KTTLAQLVFNDRRANDE----------------------VFDLRIWVSMSV--DFSLRRLIQPIVSATKRKR--------------------------------------------------------------------DLTSLEEIANFLSETFTGK----------------------------------------------------------------KYLLVLDDVWS-ENQDE-------------------WERLKLLLKD----------GKRGSKIMVTTRSRKVGMMVRTVP-----…
>Hordeum_vulgare_HORVU.MOREX.r3.6HG0559430.1
--------------------------------------------------------------------------------------------------------------------------------------------------------------------------------------------------------------------------------------------------------------------------------------------------------------------------------------------------------------SCIFPEV-G-------------NGSRVIVTTRVEDVAIWACRS--N---…
>Hordeum_vulgare_HORVU.MOREX.r3.6HG0559460.1
------------------------------------------------------NIHFSR---------QLIIRSLQNFN------------------------------------------------------------------------------------------------------------------------------------------------------------------------------------------------------------------RY------------------------LIVVDDLWDQAAW-NI-----------------ISCAFPED-S-------------NGSRVIISTRLGDVAFRACLH--D---…
>Hordeum_vulgare_HORVU.MOREX.r3.6HG0559500.1
--------------------------------------------------------------------------------------------------------------------------------------------------------------------------------------------------------------------------------------------------------------------------------------------------------------------------------------------------------------SCIFPDV-A-------------NASRVILTTRVNDVAIWACHN--D---…
>Hordeum_vulgare_HORVU.MOREX.r3.6HG0559510.1
--------------------------------------------DGPKKELVSCLTETQD---------NLKVVAIVGFGGLG--------KTTLAKQVYDEI---------GGQFGCK-----------AFISI-------SQRPDMASLLSGLQLKLGMK--------------------------------------------------------------------EESSHAHEVQDIIGCLREHLTHK-------------------------------------RY------------------------YLF--------------------------------------------------------------------------------…
>Hordeum_vulgare_HORVU.MOREX.r3.6HG0567780.1
--------------------------------------------SDAKDEIIKKLSE---GDDVS--MKHLKILSVVGFGGLG--------KTTLAKAVYDELRGQ---------FGSW-----------AFVTV-------SQNPDVRKVLRDLLYQLDNEK---------------------------------------------------------------YKDLGGAILFMAETELIEKLQESLR-------------------------------------TKRY------------------------FIVIDDLWDVKVW-DT-----------------IRYALVDS-N-------------QGSRIITTTRNRDVSKACCSF--N---…
>Hordeum_vulgare_HORVU.MOREX.r3.6HG0570910.1
------------------------------------------------------------------------VISVMGKSGVG--------KTKLVK---ERYERHSTKR-----------------YFDVKA-WVTCAPNLNASNLMKLMLSRLIG-----------------------------------------------------------------GSIKCTSD--DDIRTMLHKVLENKKYLL--------------------------------------------------------------------VIDA-EVSNTEWNI-----------------MLDYLP-------------TRNIKSRVVRITQATDLEPP--PPSFGEEKF…
>Hordeum_vulgare_HORVU.MOREX.r3.6HG0594450.1
--------------------------------------------EVPMDELVKHLTGEH--------EKSLKVVSILGMEGLG--------KTTLGNEIYSKIRGN---------FECR-----------AFVTL-------GRRPSIRETVQEILCQVNPSAEKKMNLK--------------------------------------------------------IDPRRGRGTAPDLKNLLAELSKYLATK-------------------------------------------------------------RYFILVDGLWSIQAWKII-----------------NSALPNEN--N------------GS-RVLTTTCISAVAQRCSVH------…
>Hordeum_vulgare_HORVU.MOREX.r3.6HG0601900.1
--------------------------------------------------------------------------------------------------------------------------------------------------------------------------------------------------------------------------------------------------------------------------------------------------------------------------------HDIKDKHLMHWN-----------------TLSNAFRNNG----------------RIIVTTATQSVANRCCNHPRKE--…
>Hordeum_vulgare_HORVU.MOREX.r3.6HG0611390.1
----------------------------------------------------------------------------------------------------------------------------------------------------------------------------------------------------------------------------------------------------------------------------------------------------------------------------------------------------------------------------------------------------------V----…
>Hordeum_vulgare_HORVU.MOREX.r3.6HG0614720.1
--------------------------------------------DGPKDELIQLLSEPT--------QQQSRVVSIHGFGGLG--------KTTLANQVYKELV---------GQFDCH-----------AFLSV-------SRNPDTMKVLRTILSQVT-------------------------------------------------------------------GKDYVNTKAGGEQQLITEISSF-------------------------------------LLDKRY------------------------IVVVDDIWNIKEW-NV-----------------MKYAFPIT-T-------------LGSRIITTTRNIDVAQSCSSR------…
>Hordeum_vulgare_HORVU.MOREX.r3.6HG0623830.1
--------------------------------------------DGPKKEVLSLLTVTEK---------KLKVVSIVGFGGLG--------KTTLANQVYDDL---------EGQFDCK-----------AFIPV-------SQKPDMPRLLNSLRLKLGI---------------------------------------------------------------------NELSGICEVQDIIGQLREHLANK-------------------------------------RY------------------------FIIVDDLWDQEAW-EI-----------------IRSAFPPN-C-------------NGSRVIVTTRVEDVAISACSY--Q---…
>Hordeum_vulgare_HORVU.MOREX.r3.6HG0623860.1
---------------------------------------------------------------------------------------------------------------------------------------------------------------------------------------------------------------------------------------------KMEDIIGQLREHLANK-------------------------------------R------------------------------------------------------------------------------------------------------------…
>Hordeum_vulgare_HORVU.MOREX.r3.6HG0623900.1
--------------------------------------------DKPKAEIIKLLTEVDGCGSPE----QLKIVSIVGSGGMG--------KTTLANQVYQELK---------VGFQCL-----------AFLSV-------SRSPNMMNILRRILSQVS-------------------------------------------------------------------RQPYANTIEGSEEDLVLKINEF-------------------------------------LQDKRY------------------------FIVVDDIWSVDTW-DI-----------------IKRVFPKT-S-------------IGSRIITTTRINAVAKSCRSS--F---…
>Hordeum_vulgare_HORVU.MOREX.r3.6HG0629160.1
----------------------------------------------PRDDLANWMLDDENSST-----KHRKVLSIVGFGGLG--------KTTLAKEVHRKIQ---------GHFDCH-----------AFVSV-------SQKPNVKKTMKDLISQLP-----------------------------------------------------------------CKKDFKEGIDTWDETICIAKLKKL-------------------------------------LQDKRY------------------------LIVIDDIWSISAW-NA-----------------IKNAFPE--ND------------FSSRIIATTRIVDVARSCCLD--G---…
>Hordeum_vulgare_HORVU.MOREX.r3.6HG0629170.1
---------------------------------------------GPRDELAKWMLQDENGST-----RHRKVLSIVGFGGLG--------KTTLAKEVYRKIQ---------GQFHCH-----------AFVSV-------SQKPNVKKIMKDLISQVP-----------------------------------------------------------------CKKDFTECINTWDETKCIAKLKEL-------------------------------------LQDMRY------------------------LIIIDDIWSISTW-NT-----------------IKYAFPE--NN------------FSSRIIATTRIVDVARSCCLY--S---…
>Hordeum_vulgare_HORVU.MOREX.r3.6HG0629180.1
---------------------------------------------GPRDDLANWMLQDENGST-----KHRKVLSIVGFGGLG--------KTTLAREVYRKIQ---------GHFHCQ-----------AFVSV-------SQKPNVKKIMKDLISQLP-----------------------------------------------------------------CKKDFTEGIDTWDETICIAKLKKL-------------------------------------LQDKRY------------------------LIVIDDIWSISAW-DA-----------------IKYAFPE--NG------------FSNRIIATTRVVDVAKSCSHG--G---…
>Hordeum_vulgare_HORVU.MOREX.r3.6HG0629450.1
--------------------------------------------DRPVNELVHWLIDDQK---------QLKSVSIVGFGGLG--------KTTLVNEVYRRMK--------GEFR-GS-----------AFVAV-------SQKPDIPKLLYSLLSQLG---------------------------------------------------------------------GQILFHACDLHDLVNKLRKHLHKK-------------------------------------RY------------------------FIVIDDLWDVSVW-DI-----------------IKCAFPEN-N-------------LGSRVITTTRIQDVAKACSFN--H---…
>Hordeum_vulgare_HORVU.MOREX.r3.6HG0629550.1
----------------------------------------------------KKLGKLLAFG-DHNQNQ-LKVIPIIGSAGIG--------KTMVARAIYHQYG---------GEFQCQ-----------AFVRV-------SRNPDMRRLLTSILSQTKAPW----------------------------------------------------------------THAFSDAQDLID-GIIKHLQGK-----------------------------------------------------------------SYFIVVDDLWTSSEWDII-----------------SRAFPDGD-C--------------WSRILTTTQVEDVALACSGYESE---…
>Hordeum_vulgare_HORVU.MOREX.r3.6HG0630620.1
--------------------------------------------------------------------------------------------------------------------------------------GENIQKTEHGAFIPTGR---------------------------------------------------------------------------------------TLVVVEISSDID----------------------------------------------------------------------DVSWQMFYSTAK------------------RMG-------------------KGSKIIIIS-RIESVSRLG--------…
>Hordeum_vulgare_HORVU.MOREX.r3.6HG0630630.1
---------------------------------------------------------------------------------------------------------------------------------MVIEEAERRYITNSRMLLELKRLAEAMYQGYH--------------------------------------------------------------------------VLDTMKYRALCSSRDETQNLSCLLEDVSACLVALM------------------------------------------------THDASWQKFYSTTK------------------HMG-------------------KGSKIIIIS-RIESVSRLG--------…
>Hordeum_vulgare_HORVU.MOREX.r3.6HG0630920.1
--------------------------------------------------DRDRMNVLSLLSTSNS-KEHITILPICGLGGIG--------KTTLAQLVFS-DAQ-FK----------------------DYDHRVWVYVSQ--VFDMKKIGNSIISQVE-----------------------------------------------------------KGSQNLDTRQL-------INQHLKHLLQDK-----------------------------------------------------------------KTLLVLDDLWETDSTQ--------------------LNQLKLMLNVS-----------SKIRVLVTTRSIDIARKICTV------…
>Hordeum_vulgare_HORVU.MOREX.r3.6HG0631300.1
---------------------------------------------------------------------------------------------------------------------------------------------------------------------------------------------------------------------------------------------------------------------------------------------------------------------------------------------------------------------------------------------------------------…
>Hordeum_vulgare_HORVU.MOREX.r3.6HG0631360.1
--------------------------------------------DEPKAEVIKLLT----EGVST--QEQVKLVSIVGAGGLG--------KTTLANQVYQDLK---------GKFDCQ-----------AFLSV-------SRNPDMMNILRTILSAVS-------------------------------------------------------------------GQLYANTEAGSIQQLIIQISDF-------------------------------------LADKRY------------------------FVVLDDIWDIDTW-HA-----------------LKLAFPVT-S-------------SGSIIITTTRINDVAESCRSRP-F---…
>Hordeum_vulgare_HORVU.MOREX.r3.6HG0631390.1
--------------------------------------------DEPKAEVIKLLT----GGVST--QEQVKLVSIVGAGGLG--------KTTLANQVYQDLK---------GEFKYR-----------AFLSV-------SRNPDMMNILRTILSAVS-------------------------------------------------------------------GQLYANTEAGSIQQLIIQISDF-------------------------------------LADKRY------------------------FVVLDDIWDIDTW-HA-----------------LKLAFPVT-S-------------SGSIIITTTRINDVAESCRSRP-F---…
>Hordeum_vulgare_HORVU.MOREX.r3.6HG0631400.1
--------------------------------------------DEPKAEIIKLLTEG----VST--QEQLKLVSIVGSGGMG--------KTTLANQVYQDLK---------GKFNCR-----------AFLSV-------SRNPDMKNIMRTILSEVS-------------------------------------------------------------------GKSYADNKARSLQQLIRKITKF-------------------------------------LVDKRY------------------------FVVIDDIWDMDTW-NI-----------------IKLAFPIT-S-------------SDSIIITTTRINDVAKSCRATS-L---…
>Hordeum_vulgare_HORVU.MOREX.r3.6HG0632390.1
-----------------------------------------------------GSIKTLIEEHTS--TAGVTVLPIVGIGGVG--------KTALAQLVYNDPA-------------------------VESHFVHKIWIWVSKDFDEMRLTREMLDCVSQ--ETYDG-------------------------------------------------------------------LCSFTKLQEVLKGHIK-------------------------------------------------------------SKRVLLILDDIWEVMDD------------------CRWNKLLAPFKCDDGA---------NGNMIILTTRKPSVAKKRG--------…
>Hordeum_vulgare_HORVU.MOREX.r3.6HG0632400.1
----------------------------------------------------QSYIIELIKECKS--DAGLTVLPIVGIAGVG--------KTTLAQLVYNHQD-------------------------LKSQFDLWIWIWVSSSFDETRVTREMLDFVPL--GAHEG-------------------------------------------------------------------KCRFPKLPEVLMDRVK-------------------------------------------------------------SKRVLLILDDIWDDISD------------------CQWNNLLAPFKPNN-A---------KGSVVLVTTRIPSVAKKRG--------…
>Hordeum_vulgare_HORVU.MOREX.r3.6HG0632430.1
------------------------------------------------------------------------------------------------------------------------------------------------------LTREMLDCVSQ--ETYDG-------------------------------------------------------------------LCSFTKLQEVLKGHIK-------------------------------------------------------------SKRVLLILDDVWEVMDD------------------CRWNKLLALFKCDDGA---------NGNMIILTTRKPSVAKKRG--------…
>Hordeum_vulgare_HORVU.MOREX.r3.6HG0632490.1
---------------------------------------------------------------GSGSGQIG-VIGVWGTS-GTAG------HTSIILEAYDNP-------TIKVKFPCR-----------AWIR-VT------RPFHQEEFVQSMVEQFRETVAG---------------------------------------------------------------------------------------------------------------------------------------------------------------VVDSPLKL-----------------EEAKTGWE-----------------LARQYGACIN-KRYLIVLT------…
>Hordeum_vulgare_HORVU.MOREX.r3.6HG0632530.1
--------------------------------------------------EKEKADIIELIREHTF-SQSFQVIAVWGMGGLG--------KTTLIKDVYHR-------------------------QEVSDMFGKHAFVTVLRPFKLEDLLRS-LADQFQENKREENKREEKKRALDFLI---------------------------------------------DTKKEIPSKKVGVAKLIEELAEHLKGK-------------------------------------------------------------KCLIVLDDLSSTMEWDKI-----------------MPSLLE--------------IKNPCLVIVITTRREDIAKYCCKKPEYLQE…
>Hordeum_vulgare_HORVU.MOREX.r3.6HG0632550.1
---------------------------------------------------------------------------------------------------------------------------------------------------------------------------------------------------------------------------------------------------------------------------------------------------------------------------------------------------------------------------------------------------------------…
>Hordeum_vulgare_HORVU.MOREX.r3.6HG0632610.1
-------------------------------------------------------QLILSDKKGLGSDQIG-VIGVWGTS-GTVG------HTSIILDAYEDP-------NIQLSFPCR-----------AWVR-VT------RPFHRKEFVHGILEQFRET-------------------------------------------------------------------------------------------------------------------------------------------------------------------VDFLLEP-----------------EGEKAGHE-----------------LAQEYNGYVN-EK------------…
>Hordeum_vulgare_HORVU.MOREX.r3.6HG0632630.1
---------------------------------------------------------------------------------------------------------------------------------------------------------------------------------------------------------------------------------------------------------------------------------------------------------------------------------------------------------------------------------------------------------------…
>Hordeum_vulgare_HORVU.MOREX.r3.6HG0632650.1
--------------------------------------------------EKEKSDIIEQILEHSG-TQQIQVIAVWGKGGVG--------KSTLIRDVYES-------------------------QEVNQMFEQHAYVTVLQPFKLEQILSS-LAFQLDG------------RNVAS---------------------------------------------------------TGVIDFDGLLDWCLQEK-------------------------------------------------------------SCLIVLDDLSSTTEWDII-----------------LPSLLA--------------MNRQRLVLLIITRQEDIAKHCCQKT-----…
>Hordeum_vulgare_HORVU.MOREX.r3.6HG0632830.1
---------------------------------------------------EQTVSVLTGST---YLGETLSVLPFVGPGGMG--------KTTFTQHLYNDKR-------------------------VEEHFTIRVWVCVSTDFGVLNLTRLILKCIPAIE----------------------------------------------------------------------NENT-VVQLKQ-----------------------------------------------------------------------------------------------------------------------------------------------------------…
>Hordeum_vulgare_HORVU.MOREX.r3.6HG0632840.1
----------------------------------------------------------------------------------------------------------------------------------------------------------------------------------------------------------------------------------------------------------------------------------------------------------------------------------------------------------------------------------------VLVTTRFPSIAHLVKTT------…
>Hordeum_vulgare_HORVU.MOREX.r3.6HG0633010.1
--------------------------------------------------IIKLLTEEDVRASEQEQQQ-PKIVSIVGSGGMG--------KTTLANQVYQELK---------GQYECR-----------AFVSV-------SRNPDIINILRTILSEVA-------------------------------------------------------------------RKDYGGTQVGSAQQLISKITDF-------------------------------------LEDKRY------------------------FVVVDDIWNEDTW-DI-----------------IKCAFPAA-R-------------STSKIITTTRINNVAHSCCSS--F---…
>Hordeum_vulgare_HORVU.MOREX.r3.6HG0633020.1
----------------------------------------------PKAELIKLLTDDDGCATT---QQQPKIVSITGPGGMG--------KTTLANQVFQEIK---------GQFECR-----------AFLSV-------SRNPDMMNILRTILSEVS-------------------------------------------------------------------GQCYSNTEVGSVQILISKINDS-------------------------------------LLDKRY------------------------FVVVDDIWDVDTW-NI-----------------IKCAFPAT-S-------------STSRIITTTRMNSVAHLCCSS--F---…
>Hordeum_vulgare_HORVU.MOREX.r3.6HG0633070.1
--------------------------------------------DEPKAEIIKLLTEENFRAPVK--QQQPKIITIVGPGGMG--------KTTIANQVYQELK---------GQFMCQ-----------AFISV-------SRNPDMMNILITILSQLD-------------------------------------------------------------------KNGFVDTKAGSIQQLLSNISNF-------------------------------------LVDRSY------------------------FVVIDDIWKKEAW-DV-----------------IKYAFPMT-S-------------CG-IIITTTRIKDVANSCQLT--F---…
>Hordeum_vulgare_HORVU.MOREX.r3.6HG0633890.1
---------------------------------------------------------------------------------------------------------------------------------------------------------------------------------------------------------------------------------------------------------------------------------------------------------------------------------------------------------------------------------------------------------------…
>Hordeum_vulgare_HORVU.MOREX.r3.6HG0634000.1
-------------------------------------------------DAERDKIIDLLIKGG---SGDLNVLPVVGTGGIG--------KTTLARYVYHDKR-------------------------IKGHFDLQMWICVSTNFDVVGLTLEILEHVSEDRS-YEK-------------------------------------------------------------------KCSLNKLQEILLENIR-------------------------------------------------------------NKRFLLVLDDMWEDKDR------------------SGWIKLLAPLKSSQ-A---------NGCMVLATTRTKSVAKMIG--------…
>Hordeum_vulgare_HORVU.MOREX.r3.6HG0634140.1
------------------------------------------------------ERTLQHALGCIKEEDAVRVIGIWGPRGVG--------KTHLLT---KINNSFL---------------------EHCPFDIVVLIKASR-ECTVQKVQAQIINRFGI-----------------------------------------------------------------TQN---VNVTAQIHELLKKRNFLV--------------------------------------------------------------------LVDD-LCEK--MDL-----------------SAAGIPHPLG---------VVDQKKRKVLIISPSQSICDLMGVD---KYI…
>Hordeum_vulgare_HORVU.MOREX.r3.7HG0634430.1
----------------------------------------------QTDKEQVVKILLDHSNNNKVGDNKVMLLPIIGMGGIG--------KTTLAQLVHNDK-RVVH----------------------HFELVIWVCVSD--KFVIEEIIQSIIQVTKM------------------------------------------------------------------KKCDLT-QMEAMQKELCQVLGKK----------------------------------------------------------------RYLLVLDDVWN-EDTQK-------------------WDD-MRSLLCSY--------AGSGSAIIVTSRSNQVASIMGTHP-----…
>Hordeum_vulgare_HORVU.MOREX.r3.7HG0634520.1
----------------------------------------------EDEKEQVVKILLDHSHD-NIDNNNITVLPIVGMGGIG--------KTTLAQLVHNDQ-RVVH----------------------HFELVLWVCVSD--KFVIKEIIQSIIQVATM------------------------------------------------------------------NMCGLT-KMEALQKKLAEVLVNK----------------------------------------------------------------RCLLVLDDVWN-EDRNK-------------------WGD-MRSLLNSH--------AGLGSAIIVTTRSDKVASIMGTLP-----…
>Hordeum_vulgare_HORVU.MOREX.r3.7HG0634540.1
----------------------------------------------QDEKEQVVKILLDHYHD-NINNKNVMVLPIVGMGGIG--------KTTLAQLVHNDQ-RVAH----------------------HFELVLWVCVSD--KFVIEEIIQSIIQVATM------------------------------------------------------------------NKCDLT-EMEALQKKLSEVLGKK----------------------------------------------------------------RYLLVLDDVWN-EDRHK-------------------WDG-MRSLLNSH--------AGSGSAIIVTSRSVQVGSVMGTLP-----…
>Hordeum_vulgare_HORVU.MOREX.r3.7HG0634640.1
----------------------------------------------------------------------------------------------------------------------------------------------------------------------------------------------------------------------------------------------------------------Q--------------------------------------------------------KSCLVVLDDVWQNEG---------GSGIIRSLRDEAWMSVLDMFKGLKN------------CKVVMTTRDKVCSNTVNAKPT----…
>Hordeum_vulgare_HORVU.MOREX.r3.7HG0634660.1
----------------------------------------------------SKFINSLVDDVGED--QQLKVVSILGPSCLG--------KTTLANVLYSRIG---------KQYHCR-----------AFVRV-------SKKPDMKRIFCDIFSQLQL-P--------------------------------------------------------------DHPWDF-KETDLID-SIKKYLQNK-----------------------------------------------------------------RYLIIIDDLWETSVWDLI-----------------NQAFPKGS-Q--------------GSRIVTTTQIENVAIACCSYQSE---…
>Hordeum_vulgare_HORVU.MOREX.r3.7HG0634680.1
--------------------------------------------------RMSKFINSQLANDENE---QLKVVSIHGSGCLG--------KTMLAKVLYNKIG---------RKFDCR-----------AFIQV-------SKKPNIKKLLNDMLSQIYRKQP-------------------------------------------------------------QASQKASDELRITADNIRNYLHGK-----------------------------------------------------------------RYLIIVDDLWDTSAWDVI-----------------NQVFPKGS-Q--------------GSRIITTTQIEDVALACSCDHPE---…
>Hordeum_vulgare_HORVU.MOREX.r3.7HG0634870.1
--------------------------------------------------RMSKFINSQLVNDENE---QLKVVSIHGSGCLG--------KTMLAKVLYNKIG---------RKFDCR-----------AFIQV-------SKKPDIKKLLNDMLSQIHRKQP-------------------------------------------------------------QASQKASDELCITADNIRNYLHGK-----------------------------------------------------------------RYLIIVDDLWDTSAWDVI-----------------NQVFPKAS-Q--------------GSRIVTTTQIEDVALACCCDHPE---…
>Hordeum_vulgare_HORVU.MOREX.r3.7HG0634880.1
--------------------------------------------------PRDEILDLIR-----QQQQQLKVITIVGFHGMG--------KTLLADHVYKAIE-------SQSQYEAR-----------AWVPPAKLGV--GG--TASNTLRHILEQLGH----PTDGR----LAKLQQ------------------------------------------------------------SIKDCIGDKR-----------------------------------------------------------------FFIVIDGLRKAGHWHDI-----------------KVAFEGLRG-----------------RFLVTTAIQRVANTCSSSA-----…
>Hordeum_vulgare_HORVU.MOREX.r3.7HG0634910.1
------------------------------------------------DGWMSKFINSLVDDVGAD--QQLKVVSILGPSCLG--------KTTLANVLYSRIG---------KQYHCC-----------AFVRV-------SKKPDMKRIFCDIFSQLQL-P--------------------------------------------------------------DHPWDF-RETDLID-SIKKYLQNK-----------------------------------------------------------------RYLIIIDDLWETSVWDLI-----------------NQAFPKGS-Q--------------GSRIVTTTQIENVAIACCCYQSE---…
>Hordeum_vulgare_HORVU.MOREX.r3.7HG0634930.1
----------------------------------------------------NEILDLIQ-----QEQQ-LKVITIVGFHGMG--------KTLLANHVYKAIE-------SQHEYEAR-----------AWVPPRKLGE--SW--APAQVLKDILSQLGHLP-LPTSGG----LAQLKA------------------------------------------------------------SIKQCIGTKR-----------------------------------------------------------------FFIVIDDLRKPAYWRDM-----------------KVAFAGLSG-----------------RFLVTTTIQRVANICSSSV-----…
>Hordeum_vulgare_HORVU.MOREX.r3.7HG0634990.1
------------------------------------------------DGRMSKLINSQLANDENE---QLKVVSIHGSGCLG--------KTMLAKVLYNKIG---------RKFDCR-----------AFIQV-------SKKPDIKKLLNDMLSQIHRKQP-------------------------------------------------------------QASQKASDELRITADNIRNYLHGK-----------------------------------------------------------------RYLFS--------------------------------------------------------------------------------…
>Hordeum_vulgare_HORVU.MOREX.r3.7HG0635010.1
------------------------------------------------DGWMSKFINSLVENVGED--QQLKVVSILGPSCLG--------KTTLANVLYSRIG---------KQYHCR-----------AFVRV-------SKKPDMKRIFCDISSQLQL-P--------------------------------------------------------------DHPWDF-KETDLID-SIKKYLQNK-----------------------------------------------------------------RYLIIIDDLWETSVWDLI-----------------NQAFPKGS-Q--------------GSRIVTTTQIENVAIACCCYQSE---…
>Hordeum_vulgare_HORVU.MOREX.r3.7HG0635050.1
----------------------------------------------------DELLDLIQ-----QEQQ-LKVIIIVGFHGMG--------KTLLANHVYR--E-------IKSPYEVR-----------AWVLGGRR--------TAADVLKEILQQLGHVVPLPTKGRL--TLTSLHA------------------------------------------------------------SIAECIGKKR-----------------------------------------------------------------FFIVIDDLRTTSHWHNI-----------------KAAFVGLTG-----------------RFLVTTAIQPVANTCRSSS-----…
>Hordeum_vulgare_HORVU.MOREX.r3.7HG0635110.1
--------------------------------------------DDSLNELTKMMSAGDADAS-----KQLKILSIFGFGGLG--------KTTLAKAVYDKLKA---------QYDRS-----------AFVPV-------GRNPSVKKLLNDILFGIDKEK----------------------------------------------------------------------HLELDERELIYKLRELLHNK-------------------------------------RY------------------------LIVIDDIWDKRTW-EL------------------VKTALVC-NN------------NGSRIITTTRILEVATT----------…
>Hordeum_vulgare_HORVU.MOREX.r3.7HG0636050.1
--------------------------------------------DRDHIIECLTKVTATTESS----TTMYSGLAIVGVGGMG--------KSTLAQLVYNDKR-------------------------VKEYFDVTMWVSISRKLDVRRHTREIIESASKGECPRIDN---------------------------------------------------------------------LDTLQCKLTDILQE------------------------------------------------------------SGKFLLVLDDVWFE-LGSER----------------EWDQLLAPLVSRQT-----------GSKVLVTSRRDTFPATLCC-------…
>Hordeum_vulgare_HORVU.MOREX.r3.7HG0636070.1
------------------------------------------DKDRDYIIDRLTKTTGTSESS----TTLYSGLAIVGVGGMG--------KSTLAQLVYNDKR-------------------------VKEYFDVTMWVSISRKLDVRRHTREIIESASQRECPLIDN---------------------------------------------------------------------LDILQHKLTDILQE------------------------------------------------------------SGKFLLVLDDVWFE-PESES----------------EWDQLLAPLISQQM-----------GSKVLVTSRRDRFPSTLYC-------…
>Hordeum_vulgare_HORVU.MOREX.r3.7HG0636130.1
-------------------------------------------KDRDHIIKCLTKTTASSESS----TAMYSVLAIVGAGGMG--------KSTLAQLVYNDNR-------------------------VKEYFDVTMWVSISRKLDVRRHTREIIESASRGECPRIDN---------------------------------------------------------------------LDTLQRKLTDILQE------------------------------------------------------------SGKFLLVLDDVWFE-PGNQR----------------EWDQLFAPLVSQQT-----------GSRVLVTTRQNSFPAALCC-------…
>Hordeum_vulgare_HORVU.MOREX.r3.7HG0636250.1
-------------------------------------------KDRDHIIECLTKVTATTESS----TTMYSGLAIVGVGGMG--------KSTLAQLVYNDKR-------------------------VKEYFDVTMWVSISRKLDVRRHTREIIESASKGECPRIDN---------------------------------------------------------------------LDTLQCKLTDILQE------------------------------------------------------------SGKFLLVLDDVWFE-PGSER----------------EWDQLLAPLVSQQT-----------GSKVLVTSRRYTFPPSLCC-------…
>Hordeum_vulgare_HORVU.MOREX.r3.7HG0636710.1
----------------------------------------------EDDKEVVVKLLLD-----QQDQKKVQVLPIFGMGGLG--------KTTLAKMVYNDQ-EVQQ----------------------HFELKLWHCVSD--NFDAIPLLKSIIELAAN------------------------------------------------------------------GSCNMPDTIELLQKRLEQVIGQN----------------------------------------------------------------RFMLVLDDVWN-EDERK-------------------WEDVLKPLLCSV--------GGPGSVIVVTTRSQKVASIMQTLG-----…
>Hordeum_vulgare_HORVU.MOREX.r3.7HG0636740.1
-------------------------------------------------------------------------------GGLG--------KTTLAKMVYNDK-GVQQ----------------------HFQLKMWHCVSD--NFDSIALLKSIIELAVS------------------------------------------------------------------GRCDMPDTIELLQKKLEQVIGKK----------------------------------------------------------------RFMLVLDDVWN-EDERK-------------------WEDVLKPLLCSV--------GGAGSVIVVTTRSQKVASIMQTLG-----…
>Hordeum_vulgare_HORVU.MOREX.r3.7HG0636780.1
---------------------------------------------------EETVNRITTVT-GATRTQTVSVLPIVGPGGIG--------KTTFVRHLYNDAR-------------------------TKNHFDVPVWVCVSTDFDVLKITREILGCILAAQEGGSN-SSV------------------------------------------------------------ANETTNLNQLQISIAERLKS------------------------------------------------------------KR-FLIVLDDIWKCDSVGQ------------------WKTLLAPFTKGET----------KGSVLLVTTRFPKLAEMMETV------…
>Hordeum_vulgare_HORVU.MOREX.r3.7HG0636980.1
------------------------------------------------DGRMNEFINSLTATDAAGR-QQPKVVSVLGSGCMG--------KTTLANTLYSRIG---------MQFDCR-----------AFIRM-------SKKPDMKRLFCDLFSQLQKKQ--------------------------------------------------------------PLPANC-NELGISD-NINNHLQDK-----------------------------------------------------------------RYLVVIDDLLDASAWDII-----------------KYTFPMGN-C--------------GSRIIITTQIEDVALTCCCDQSE---…
>Hordeum_vulgare_HORVU.MOREX.r3.7HG0637000.1
-------------------------------------------------VPRDELLELIQ-----QQQQQLKVISIVGFDGIG--------KTLLARNVYD--T-------VEKQYEAR-----------AWVSTTEQ-----G--GPTDVLKEILRQFDIP----TNGGS--NLSKLHS------------------------------------------------------------ILRLYLGSKR-----------------------------------------------------------------FFIVIDDMR-TEFWHDI-----------------KDAFVGLSG-----------------RVLVTTAIQSVANACSSSV-----…
>Hordeum_vulgare_HORVU.MOREX.r3.7HG0637470.1
--------------------------------------------------------------------------------------------TSTMALVDENKS-------VQMKM-------------------------------QVDRGKAIQEDTHKDDADDTTLI--------------------------------------------------------------------EQRLGSYLKNK-----------------------------------------------------------------RYLIVIDGMQ-TEELCNI-----------------TSVFPVDNGV--------------NSRVIVTTTIKKIARRCSSAN-----…
>Hordeum_vulgare_HORVU.MOREX.r3.7HG0637500.1
------------------------------------------------EESMDKLVKLLAFDSEDAEQQ-VQVISIFGFAGVG--------KTTLIRTFYRNFG---------WKFQCR-----------AFVRV-------SRNPDMRMLLSSILSQIKAPP----------------------------------------------------------------VHAFPDVQDLMD-IMREYLQCK-----------------------------------------------------------------RYLIVIDDLWASSTWDII-----------------SHAFPDGD-C--------------CSRIIVTTEIKDVALACSRYQFK---…
>Hordeum_vulgare_HORVU.MOREX.r3.7HG0639110.1
--------------------------------------------DERRDQVISLLTEETM---------ELKVVAIVGGGGLG--------KTTLAMEVYRKIG---------EHFQCR-----------ASVSV-------SRTLDLEKLLKDILSQID-----------------------------------------------------------------EDAFSKCQAERWEKDKLIRQIQRI-------------------------------------LTRKRY------------------------LLVIDDVWKEQDW-KF-----------------VKAAFPD--NY------------NGSRIIATTRITKVAKSCCSN--S---…
>Hordeum_vulgare_HORVU.MOREX.r3.7HG0639200.1
----------------------------------------------------PKGELIELMDVN-TKDGFAKVAFVVGMGGLG--------KTTLARKIFESK------------------------EDIVNNFSYRAWITVSQTFSKIEMLKDMIMQLFGNEELKKRLK------------------------------------------------------------QLEGKTVQVDDLATYLRKKLEDK-------------------------------------------------------------R-----------------------------------------V------------AN----------------------------…
>Hordeum_vulgare_HORVU.MOREX.r3.7HG0639690.1
---------------------------------------------DENREKLEKWLV-DDDH-------ECSVVALLGMGGLG--------KTTLAANVYKKVR--------------------------EKF-QCHAWLSISQTYSREDILRTITKELLK-----DNISVLSST-----------------------------------------------------AAMDITRLEE--TLNKFLKQQKY-----------------------------------------------------------------LIILDDVWTPEAFDDL-----------------SRALPHND---------------KGSRVIITTREG---VVAALASPG---…
>Hordeum_vulgare_HORVU.MOREX.r3.7HG0639770.1
-----------------------------------------------------KQELINLIDIH-AINSPAQVVCVVGMGGLG--------KTTLTRKVYES----------------------------MENFSYCAWITVSQSFVRMELLKVMIKDFFGDEALKKQLE------------------------------------------------------------GNA-VRE--EDLANYLRKELLEK-------------------------------------------------------------RYFVVLDDLWNIDDWNWI-----------------KNIAFP-S------------RNHKGSRIMVTTRDVGLAEKCSLESSV---…
>Hordeum_vulgare_HORVU.MOREX.r3.7HG0639810.1
-----------------------------------------------------KGELINMVDVN-SRDGLSKVICVVGMGGLG--------KTTLARKVYESK------------------------EDIVNKFACCAWITVSQSFSKIEMLKEMIRQLLGTELLRQCLK------------------------------------------------------------ELEEKAVHVEDLASYLREKLEDM-------------------------------------------------------------RYFIVLDDLWTIDAWDWI-----------------KSIAFP-I------------RNNKDSRILITTRDVGLAAKCTSDS-----…
>Hordeum_vulgare_HORVU.MOREX.r3.7HG0639870.1
-------------------------------------------------------------------------------------------------------------------------------------------------------------------------------------------------------------------------------------------------------QELKDR-------------------------------------------------------------RYFIVFDDLWTIDMWRWI-----------------KEFAFP-I------------SNKKGSRIVVTTRDIGLAKECSLAS-----…
>Hordeum_vulgare_HORVU.MOREX.r3.7HG0640550.1
----------------------------------------------EEDTRALVEKLTKD-------NDGIMVLAIVGVGGIG--------KTTLAKKVFNDEEIQH-------------------------KFEKKMWLSVTQDFSEVELLRSAIDAANGKLP---------------------------------------------------------------------ATQDK-SMLVPALLNAVRN-------------------------------------------------------------QKFLLVLDDMWSDRAWTSL-----------------LNAPLS---HG-----------APGSRIVITTRNETVARSMRAREP----…
>Hordeum_vulgare_HORVU.MOREX.r3.7HG0640560.1
--------------------------------------------------DHIMHTIIHDMTKGKYCSKDLTVLPVVGPGGIG--------KTTLVQYIYRNQQ-------------------------VQNHFQVLIWVCVSLSFNLSKLLDEIKTYIPR--VEGEK---------------------------------------------------------------------VG-RVEELIEQRLKS------------------------------------------------------------KR-FLLVLDDIWEFNNGDD------------------WKRLLLPFK-ASQE---------KGSMILLTTRFPAIANMGKTA------…
>Hordeum_vulgare_HORVU.MOREX.r3.7HG0640630.1
---------------------------------------------DKNREKLEEWLE-GDDL-------DYSVIALLGMGGLG--------KTALAANVYKKER--------------------------EKF-QCHAWVSISQTYSREDVMRNIIKELFK-----DNVSVLSST-----------------------------------------------------LSMDIMSLEE--TVKKYLEQRKY-----------------------------------------------------------------LIILDDVWTYEAFYDL-----------------SRMFVHND---------------KGSRVMLTTRDA---HVAALASGG---…
>Hordeum_vulgare_HORVU.MOREX.r3.7HG0640660.1
---------------------------------------------DENRETLQQWLA-GDHL-------ERSVIALLGMGGLG--------KTALAANVYKKER--------------------------ENF-QCHAWVSISQTYSREDILRNIIKELSG-----DKVGVLSNT-----------------------------------------------------KDMDNTCLEE--TIKTFLEQQKY-----------------------------------------------------------------LIILDDVWTPEAFNDF-----------------SRVLIHND---------------KGSRVVVTTRES---CVAALASQG---…
>Hordeum_vulgare_HORVU.MOREX.r3.7HG0640700.1
---------------------------------------------DKKREILEQWLA-VDDL-------QCSVIALHGMGGLG--------KTALAANVYKNER--------------------------EKF-ACHAWVSISQTYSEEDVFQKIAKELSR-----DKISVLSNT-----------------------------------------------------SDMDIRCLEE--KLKEFLEQKKY-----------------------------------------------------------------LIILDDVWTPEVFVDL-----------------CRVLIHNG---------------KGSRLIFTTREH---HVATLASRG---…
>Hordeum_vulgare_HORVU.MOREX.r3.7HG0644780.1
---------------------------------------------------------------------------------------------------------------------------------------------------------------------------------------------------------------------------------------------------------------------------------------------------------------------------------------------------------------------------------------------------------------…
>Hordeum_vulgare_HORVU.MOREX.r3.7HG0644810.1
---------------------------------------------------------------------------------------------------------------------------------------------------------------------------------------------------------------------------------------------------------------------------------------------------------------------------------------------------------------------------------------------------------------…
>Hordeum_vulgare_HORVU.MOREX.r3.7HG0647490.1
---------------------------------------------EEEKNFLMKWVQD--------KDRRNLIAAVWGMGGIG--------KTTLAHHVYSSVKD-------------------------N--FDICAWVTVSQSSEADDLLRKIVEEFRKN-------DRTKEFP-------------------------------------------------KDVDVTDCRSLVK--AICCYLQHKRY-----------------------------------------------------------------ILVLDDVWNVNVWFDC-----------------KDAFLHGK-----------------GRILFTSRIY---EVASLAQES---…
>Hordeum_vulgare_HORVU.MOREX.r3.7HG0650850.1
-----------------------------------------------------KSHILRLIIDPAKRNTEIQVISVWGMGGMG--------KTALVKDIYQS-------------------------QELAGVFEKRACVTVMSP-SKEELLRS-LVKQLAVAEAPAENVTISLLGSSAKT---------------------------------------------PL-------AWSIEKFENQTEILLKEK-------------------------------------------------------------RCLIFFDDLSSTADWDMI-----------------CASLP---------------QMENASRIIVTTREENIANYCSKKQ-----…
>Hordeum_vulgare_HORVU.MOREX.r3.7HG0650880.1
--------------------------------------------------ETEKSQILPLISDTSS--KEFQVISVWGMGGLG--------KTALVTDIYQS-------------------------QELGGAFKKRACVTVMKPFNHEEHLRR-LVTQLDV-ETSEECDIMHSLG-GAHK---------------------------------------------KL-------SRTVEELKDELQRLLKEK-------------------------------------------------------------RCLIVFDDLSSTTEWDLI-----------------RGDLP---------------QTENASRIIVTTREVSIAIYCSKKQ-----…
>Hordeum_vulgare_HORVU.MOREX.r3.7HG0650990.1
------------------------------------------------HVEKERIINFLLHDGGPSTGRKVGVLPIVGDMGTG--------KTTLAQHVCDDERVRNHFPIILYSNFS--YTREMAHGQAAFVVGSKHAVRDAKKFIDSLH---ILKEKYL--------------------------------------------------------------------------TERFLMIFEDVD--------------------------------------------------------------------------EGKKQMLEELL------------------PILRHG---------------KHGSRIIITTNSKAVAASMG--------…
>Hordeum_vulgare_HORVU.MOREX.r3.7HG0651000.1
------------------------------------------------HVEKERIINFLLNDGGPSTGERVGVLPIVGDIGVG--------KTTLAQHVCDDERVRSHFPIILYSNLS--YTRAMARGEAAFVVGSKHTVRDAKEFIESLH---VLKEKYL--------------------------------------------------------------------------TKRFLMVFEDVN--------------------------------------------------------------------------ADKKQMLEELL------------------QIIRHG---------------KHGSRIIITANSRAIAASMG--------…
>Hordeum_vulgare_HORVU.MOREX.r3.7HG0652820.1
--------------------------------------------DHTRDELIKTLTS---EDGSS--KE-LKTISIVGVGGLG--------KTTLTKAIYEKIKAN---------FDCG-----------AFVAV-------G----------------------------------------------------------------------------------------------------------------------------------------------------------------------------------------------------------------------------------------------------------------…
>Hordeum_vulgare_HORVU.MOREX.r3.7HG0652830.1
---------------------------------------------------------------------------------------------------------------------------------------------------------------------------------------------------------------------------------------------------------------------------------------------------------------------------------------------------------------------------------------------------------------…
>Hordeum_vulgare_HORVU.MOREX.r3.7HG0652840.1
--------------------------------------------DRTRDELIKTLNS---EGGSS--KEQWKTISIVGVGGLG--------KTTLTKAIYEKIKAQ---------FQCA-----------AFVPV-------GQNPDIKKVFKDLLYGLDKVK---------------------------------------------------------------FHDIHN--ATKGANLLIEDISEFLV-------------------------------------DKRY------------------------LIVIDDIWEEDIW-KY-----------------IECALYKN-K-------------LQSRVITTTRSVSVSEACLNS--T---…
>Hordeum_vulgare_HORVU.MOREX.r3.7HG0652850.1
--------------------------------------------EHTRDELVKTLIC---EDRSP--EEQLKTLSIVGAGGLG--------KTTLTKAVYEKIKAQ---------FDCA-----------AFVPV-------GQKPDIPKVFKDLLYGLDKVK---------------------------------------------------------------FKDIHN--TTKGENLLIEDITEFLV-------------------------------------DKRY------------------------LIVIDDIWEEDIW-KY-----------------IECALYKN-K-------------LQSRVITTTRNVSVSEACLNS--T---…
>Hordeum_vulgare_HORVU.MOREX.r3.7HG0652860.1
--------------------------------------------DRTRDELIKTLNS---EGGSS--KEQWKTISIVGVGGLG--------KTTLTKAIYEKIKAQ---------FQCA-----------AFVPV-------GQNPDIKKVFKDLLYGLDKVK---------------------------------------------------------------FHDIHN--ATKGANLLIEDISEFLV-------------------------------------DKRY------------------------LIVIDDIWEEDIW-KY-----------------IECALYKN-K-------------LQSRVITTTRSVSVSEACLNS--T---…
>Hordeum_vulgare_HORVU.MOREX.r3.7HG0652870.1
--------------------------------------------EHTRDELVKTLIC---EDRSP--EEQLKTLSIVGAGGLG--------KTTLTKAVYEKIKAQ---------FDCA-----------AFVPV-------GQKPDIPKVFKDLLYGLDKVK---------------------------------------------------------------FKDIHN--TTKGENLLIEDITEFLV-------------------------------------DKRY------------------------LIVIDDIWEEDIW-KY-----------------IECALYKN-K-------------LQSRVITTTRNVSVSEACLNS--T---…
>Hordeum_vulgare_HORVU.MOREX.r3.7HG0652880.1
--------------------------------------------EHTRDELVKTLIC---EDRSP--EEQLKTLSIVGAGGLG--------KTTLTKAVYEKIKAQ---------FDCA-----------AFVPV-------GQKPDIPKVFKDLLYGLDKVK---------------------------------------------------------------FKDIHN--TTKGENLLIEDITEFLV-------------------------------------DKRY------------------------LIVIDDIWEEDIW-KY-----------------IECALYKN-K-------------LQSRVITTTRNVSVSEACLNS--T---…
>Hordeum_vulgare_HORVU.MOREX.r3.7HG0652890.1
--------------------------------------------DRTRDELIKTLNS---EGGSS--KEQWKTISIVGVGGLG--------KTTLTKAIYEKIKAQ---------FQCA-----------AFVPV-------GQNPDIKKVFKDLLYGLDKVK---------------------------------------------------------------FHDIHN--ATKGANLLIEDISEFLV-------------------------------------DKRY------------------------LIVIDDIWEEDIW-KY-----------------IECALYKN-K-------------LQSRVITTTRSVSVSEACLNS--T---…
>Hordeum_vulgare_HORVU.MOREX.r3.7HG0652910.1
--------------------------------------------EHTRDELVKTLIC---EDRSP--EEQLKTLSIVGAGGLG--------KTTLTKAVYEKIKAQ---------FDCA-----------AFVPV-------GQKPDIPKVFKDLLYGLDKVK---------------------------------------------------------------FKDIHN--TTKGENLLIEDITEFLV-------------------------------------DKRY------------------------LIVIDDIWEEDIW-KY-----------------IECALYKN-K-------------LQSRVITTTRNVSVSEACLNS--T---…
>Hordeum_vulgare_HORVU.MOREX.r3.7HG0652930.1
--------------------------------------------EHTRNELVKTLIC---EDGTS--EEQLKTISIVGVGGLG--------KTTLTKAVYEKIKAQ---------FDCA-----------AFVPV-------GQKPDIRKVFKDLLYGLDKEK---------------------------------------------------------------FKDIHN--TTKGENLLIEDISEFLV-------------------------------------DKRY------------------------LIVIDDIWEKDIW-KY-----------------IDCALYKN-K-------------LQSRVITTTRNVSVSEACLSS--T---…
>Hordeum_vulgare_HORVU.MOREX.r3.7HG0652950.1
---------------------------------------------RTRDDLIKTLVC---EDGSS--KEKLKTISIVGVGGLG--------KTTLTKAVFEKIKGE---------FDCA-----------AFVPV-------GQNPDIKKVFKDLLYGLDKEK---------------------------------------------------------------FKDVHN--TKRDEKLLIEELSEFLV-------------------------------------DKRY------------------------LVVIDDIWEEEIW-RF-----------------INCALCKN-K-------------LHSRVITTTRNVSVSQACLSS--S---…
>Hordeum_vulgare_HORVU.MOREX.r3.7HG0655480.1
----------------------------------------------DDDKEGVVKLLLD-----QQDQQNVQVLPIFGMGGLG--------KTTLAKMVYNDQ-DVQQ----------------------HFQLKMWHCVSD--NFDVIAIVKSIIELATN------------------------------------------------------------------ERCDLSDNIELLQKKLDGTIGRK----------------------------------------------------------------RFLLVLDDVWN-EEKRM-------------------WDDELRPLLCSV--------GGPGSVILVTCRSKQVASIMCTIK-----…
>Hordeum_vulgare_HORVU.MOREX.r3.7HG0657880.1
-------------------------------------------------ETRAKLLEQLAAAAE-GQPMQLKVVSIVGCWGSG--------KTALAADVYRIQA-------GSERFDKH-----------AWVCAALR--------SPGEVLMDLLRGFSSDD-HSCLG-NVLNTSNVGQ---------------------------------------------------------LCVQVREKLVKKR-----------------------------------------------------------------YFIVIDDLQTQNQWKII-----------------KSAFPDDNDG--------------SSRVVVTTTIQSVANACSSD------…
>Hordeum_vulgare_HORVU.MOREX.r3.7HG0657900.1
----------------------------------------------------DDAKTKLVKSLIDEE-QQLKVVAIVGPAGVG--------KTTLAKQVYH--ELG-------ERFECR-----------AFVRA-------SRKPDMRRLLGGVLSQVQEHRRPS---------------------------------------------------------------DSCTVQNLID-SLTKHLQNK-----------------------------------------------------------------RYVVVIDDLWETTAWDIV-----------------TSAFPEGT-N--------------CSRIITTTESEGVAQECCDYQSN---…
>Hordeum_vulgare_HORVU.MOREX.r3.7HG0675570.1
--------------------------------------------EEPTNELINLLRDEE---------KKLKVVSIVGFGGLG--------RTTLVNVVYGKLKG---------EFS----------SCTAFVLV-------SQKPHLKTSLWFTITTW-----------------------------------------------------------------------ERAIYSR--MRVTS-----YRH---------------------------------------------------------------------------------------------------------------------------------------------------…
>Hordeum_vulgare_HORVU.MOREX.r3.7HG0675580.1
------------------------------------------------------------------------------------------------------------------------------------------------------------------------------------------------------------------------------------------------------------G-------------------------------------RY------------------------LIIIDDIWDVSAW-DI-----------------IKCAFPEN-H-------------LGSRVITTTRIQVVAKACCFH--G---…
>Hordeum_vulgare_HORVU.MOREX.r3.7HG0685700.1
--------------------------------------------------DQEKSDIIEIITTGDS--QHLEVVSVWGMGGLG--------KTTLIRDVYES-------------------------QELNGMFEKSAFVTIIRPFNRGKLIES-LSRQFGEKDVEN------------------------------------------------------------------------------MYQYLEGR-------------------------------------------------------------KYLIVLDDLSSTTEWDAI-----------------KQHFP---------------RTGTANRIIITTRKEDIAKHCSKRH-----…
>Hordeum_vulgare_HORVU.MOREX.r3.7HG0690180.1
--------------------------------------------------------------------------------------------------------------------------------------------------------------------------------------------------------------------------------------------------------------------------------------------------------------------------------------------------------------------S-S-------------IGRNLLEN-------------------…
>Hordeum_vulgare_HORVU.MOREX.r3.7HG0690190.1
--------------------------------------------DKPRDELIKCLMEGMGASL-----QQKKVLSIVGPGGLG--------KTNLANEGYRKLEG---------QFQ-----------CRAFVCL-------SQQPDVNKILRNILSQV-------------------------------------------------------------------FQQELPIT---------------------------------------------------------------------------------------------------------------------------------------------------------------------…
>Hordeum_vulgare_HORVU.MOREX.r3.7HG0712390.1
--------------------------------------------------KSEFETLKDQIIDKEKIVCHRAVISILGECGIG--------KKTLAK---KLYNDPDILR-----------------NFEVHA-WVCLPPHIRFTDYVETMYKQVSSEVPEAPEEVDKA-----------------------------------------------------ALAPGDGETTSKER-KLRRRMQNRRYLV--------------------------------------------------------------------VLDG-LLEISDWNS-----------------LLDVLPD-------------ENNGSRILLTTRLSVKEIN--HMDPRIAPL…
>Hordeum_vulgare_HORVU.MOREX.r3.7HG0724000.1
-------------------------------------------EKEIDELVGQLLYISDKSLLSIHQKLRTEVHTIVGVGGIG--------KTTLAQLIYNDD-------------------------RIVDSFDVRMWVSVSNNFDKTRITKEIIAYTTGGENAELANFN-------------------------------------------------------------------FSKLQEELRWRLRC-------------------------------------------------------------KRFLLVLDDVWYDEKY------------GEHINKERWMDIIAPIKEMFTRPG-----SMTGSKILVTTRTELVAKMLDSRSL----…
>Hordeum_vulgare_HORVU.MOREX.r3.7HG0725910.1
--------------------------------------------DHTRDELIGKLIG--VDEMSN--EKQLKTISIVGFGGLG--------KTTLAKAVYDKIRVQ---------FDCA-----------AFVSV-------AQNPDIRKVLKDLLYELDKKK---------------------------------------------------------------FSDIHN--TARDEKQLIDELGEFLV-------------------------------------DKRY------------------------LIIVDDIWEEKTW-RY-----------------MKCAFSRN-N-------------LCSRIVTTTRKISVSESCLST--N---…
>Hordeum_vulgare_HORVU.MOREX.r3.7HG0727040.1
--------------------------------------------------LIRMVD----GGGKQ---LDLEVVSMVGCGGLG--------KTTLARRVYDTMG---------QQFECR-----------AFVSV-------SRRPHVVAILSDIRSQLG--------------------------------------------------------------------YEYAQSLTEDAKSLLDSISNF-------------------------------------LQDKRY------------------------FIIVDDVWDVQTW-DI-----------------LKGAFPKG-N-------------FGSRIITTTRIHEVAKSCCAS--C---…
>Hordeum_vulgare_HORVU.MOREX.r3.7HG0728250.1
---------------------------------------------ANEISMLTQWLLTERQD--------RLIMSILGMGGLG--------KTTIASSVYKNQQI-------------------------IRMFDCHVWVTLSQNYLVEDILRQIMKQLMDQRAYMASGIE----------------------------------------------------------TMSLVRLIE--ELQSSLQDKKY-----------------------------------------------------------------LIVLDDVWDRDDWLFL-----------------KHALVINN---------------RGSRVLVTTRKK---DVASFANDG---…
>Hordeum_vulgare_HORVU.MOREX.r3.7HG0730620.1
---------------------------------------------EPRDELIKRLADEDDCVSK-A-KQQLKILSIFGFGGLG--------KTTLAKAVYDKIQA---------EFECK-----------AFYSV-------GQNPNLKNVLLGILLRIDKAS------------------------------------------------------------------CHN-VTLLDEVLLIEKLRELLTNK-------------------------------------RY------------------------LIIIDDIWDMSSW-HI------------------IKCAFTD-SQ------------CGSRVITTTRIFEVAKE----------…
>Hordeum_vulgare_HORVU.MOREX.r3.7HG0730650.1
--------------------------------------------EEVRDELIKRLIDGDDCRS----KQELKILSIFGFGGLG--------KTTLARAVYDKIQV---------GFEWK-----------AFISV-------GQNPNLKNVLIGILFRLDEAS------------------------------------------------------------------CSN-AKMLDEGLLIEKLRGLLANK-------------------------------------RY------------------------H----------------------------------------------------------------------------------…
>Hordeum_vulgare_HORVU.MOREX.r3.7HG0730710.1
---------------------------------------------EPRDELIKRMADGDDCVS----KQQLKILSIFGFGGLG--------KTTLAKAVYDKIQA---------EFECK-----------AFYSV-------GQNPNLKNVLIGILSRVDQAS------------------------------------------------------------------CAN-ATVLDEALLIEKLRGLLANK-------------------------------------RY------------------------IIIVDDIWDMGSW-DI------------------IKCAFID-SK------------CGSRVITTTRILEVAKK----------…
>Hordeum_vulgare_HORVU.MOREX.r3.7HG0731600.1
---------------------------------------------DKNREILGQWLA-GADL-------ECSVIALLGMGGLG--------KTTLAANIYRKER--------------------------EQF-QCHAWVSISQTYSREDVLRNTIKELFK-----DNVSALSNT-----------------------------------------------------AAMDITCLEE--TLKRFLEQKKY-----------------------------------------------------------------LIILDDVWTPQAFDDL-----------------SRVLIHND---------------KGSRLIITTREG---DVAAFASPG---…
>Hordeum_vulgare_HORVU.MOREX.r3.7HG0735600.1
-----------------------------------------------------------------ARFSYSPVISVWGIAGIG--------KSALVRTFYYD--------------RMLHSN----------QFNKYSWVDVSHPFNLRDFSRSLLLDHHSE-------------------------------------------------------------------------KDPIKECRELLSQNQ-----------------------------------------------------------------CLVVIDDLQSKEEWDLI-----------------QAALVS--------------RPSS-SVIIVITTEASVATHCT-NNE----…
>Hordeum_vulgare_HORVU.MOREX.r3.7HG0739620.1
--------------------------------------------------------------------------------------------------------------------------------------------------MFGM----------------------------------------------------------------------------------------MLVVIEFASDVV----------------------------------------------------------------------DDDWEKFHSFLI------------------RMS-------------------RGSKIIIIS-KLKRLARFG--------…
>Hordeum_vulgare_HORVU.MOREX.r3.7HG0739910.1
----------------------------------------------------PREEVAEMVTGAGSDG--LKVVSIVGMAGSG--------KTTLAREVYRLVGAGF--------------------KCRALVSVG-------RSSDVAKVLGDMLSQVDGVYSRGRGDAG------------------------------------------------------------------DVNQLIVRLRQHLQDK-------------------------------------------------------------RYLVMIDDLWSVQTWGII-----------------KHCFPEN---N------------LGSRIITTTRIEAVAKAAAGDN-----…
>Hordeum_vulgare_HORVU.MOREX.r3.7HG0741070.1
--------------------------------------------DGPKDELVKWL-----NEEEG---QSLKFVSIVGSGGLG--------KTTLANQIRVNLG---------ATFDCG-----------AFVSI-------SRKPDIKTILRSILSQIT-------------------------------------------------------------------KKDNAYSSLNDIQLIMDKIREF-------------------------------------LQDTRY------------------------FIIIDDIWELGTW-ET-----------------LKCAFVKN-T-------------LGSRIIITTRIVDVAKSCSPS--T---…
>Hordeum_vulgare_HORVU.MOREX.r3.7HG0741080.1
------------------------------------------------------------------------------------------------------MS---------IKLCCR----------------------------------------------------------------------------------------------------------------------------------------------------------------------------Y------------------------FIIIDDIWELGTW-ET-----------------LKCAFVKN-T-------------LGSRIIITTRIVDVAKSCSPS--S---…
>Hordeum_vulgare_HORVU.MOREX.r3.7HG0741090.1
--------------------------------------------DGPKDELVKWL-----SEKEG---QSLQFVSIVGYGGLG--------KTTLANQIRVNLE---------ATFDCG-----------AFVSI-------SRKPDMKAILRSILSQIT-------------------------------------------------------------------KKDDAYSNLDDARLIMDKIREL-------------------------------------LQDTRF------------------------LA---------------------------------------------------------------------------------…
>Hordeum_vulgare_HORVU.MOREX.r3.7HG0741100.1
--------------------------------------------DGPKDELVKWL-----SEKEG---QSLKFVSIVGYGGLG--------KTTLANQIRVNLG---------ATFDCG-----------AFVSI-------SRKPDIKAILRSILSQIT-------------------------------------------------------------------KKDNAYSSLNDIQLIMDKIREF-------------------------------------LQDTRY------------------------FIIIDDIWELGTW-ET-----------------LKCAFVKN-T-------------LGSRIIITTRIVDVAKSCSPS--S---…
>Hordeum_vulgare_HORVU.MOREX.r3.7HG0741110.1
--------------------------------------------DGPKDELVKWL-----SEKEG---QSLQFVSIVGYGGLG--------KTTLANQIRVNLE---------ATFDCG-----------AFVSI-------SRKPDMKAILRSILSQIT-------------------------------------------------------------------KKDDAYSNLDDIRLIMDKIREL-------------------------------------LQDTRY------------------------FIIIDDIWELGTW-ET-----------------LKCVFVKN-T-------------LGSRILITTRIVDVAKSCSPS--S---…
>Hordeum_vulgare_HORVU.MOREX.r3.7HG0741130.1
--------------------------------------------DGPKDELVRWL-----NEEEG---QSLKFVSIVGSGGLG--------KTTLANQIRLNLG---------ATFDCG-----------AFVSI-------SRKPDMKAILRSILSQIT-------------------------------------------------------------------KKDHAYSNLDDIRLIMDKIREF-------------------------------------LQDSRY------------------------FIIIDDIWELGTW-ET-----------------LKCAFVKN-T-------------LGSRIIITTRIVDVAKSCSPS--S---…
>Hordeum_vulgare_HORVU.MOREX.r3.7HG0744510.1
------------------------------------------------KIIAMLHEKEDHCQANTVSGTCYSVVGIHGIAGSG--------KSTLAQCVYHLEKKYKH----------------GTMERHFDIVM---WIHVSQKFDLDSIFREMFEGATG---------------------------------------------------------------------EPCDEFNSRNVLKEVLEKKLCGK-------------------------------------------------------------RILLVLDDVWYNIRNSGDR--------------EELQKLISPLNVGK-----------AGSIILVTSRTEAALVSLGA-VKERC-…
>Hordeum_vulgare_HORVU.MOREX.r3.7HG0744530.1
-----------------------------------------------------------------LSGTCYSVIGIHGIAGSG--------KSTLAQYVYEHEKKYKQ----------------EKMEGHFDIVM---WIHVSQKFDLDSIFREMFEGATG---------------------------------------------------------------------KACDNFSSRNVLKEKLEDELRGK-------------------------------------------------------------QILLVLDDVWYNIKNSGDR--------------EELQILISPLNVGK-----------AGSKILVTSRTEAALVTLGA-VKERC-…
>Hordeum_vulgare_HORVU.MOREX.r3.7HG0745590.1
--------------------------------------------EGPRDRLVKLLDPDGK--------KQLKLVSIVGSRGIG--------KTTLAMEVYQSLK---------ERFHCY-----------TVISV-------SRGDDLRMILISILSQVG-----------------------------------------------------------------VQEY---DFRQYDEEQLIHTLSEF-------------------------------------LKTRRY------------------------MGCI-------------------------------------------------------------------------------…
>Hordeum_vulgare_HORVU.MOREX.r3.7HG0745600.1
-----------------------------------------------------TKPKEVLLKLLWEKERPRRVISILGPRGIG--------KTTLARAIYDDAD-------IKNRFPWR-----------AWVVASEHRG-------DKELLKEIVRQVEAPSSSSDVDH--------------------------------------------------------------------GENLNKHLQVKS----------------------------------------------------------------RYLIVIDDVQ-TSLLDTI-----------------RPYLP----D--------------NGRIIVTTSMQSIANTCSTNT-----…
>Hordeum_vulgare_HORVU.MOREX.r3.7HG0745610.1
-------------------------------------------------------------------------VSIVGCRGIG--------KTTLAVEVYQSLK---------ERYCCH-----------TIVSV-------SRGHDLRMILISILTHVG-----------------------------------------------------------------MQIN---GFRECDEEQLIHKLSEF-------------------------------------LKTRRY------------------------FIVIEDIWDLSTW-KI-----------------LRWAFPD--NG------------CGSRILVTTCIISIASPSCYF--A---…
>Hordeum_vulgare_HORVU.MOREX.r3.7HG0745620.1
-----------------------------------------------------TKPKAELLELLGEEEKPRRVVSILGPRGIG--------KTTLARVVYDDTC-------VKSQFPCR-----------AWIVASEHRG-------DKELLKEILRQVKAPSSS-DADL--------------------------------------------------------------------GENLNMHLQANT----------------------------------------------------------------RYLIVIDDIQ-TSLLDAI-----------------RPYFS----S--------------NGRIIVTTTMHSIANSCSTNG-----…
>Hordeum_vulgare_HORVU.MOREX.r3.7HG0746160.1
----------------------------------------------------NKLVELLALDDN-VDYKTLKVIPIIGCAGVG--------KTTAARTLYHKHG---------GKFQCR-----------AFVSV-------SPNPDMRGVLTSMLSQLKAPS----------------------------------------------------------------PPGFPDVLDLIG-AIRNHLQGK-----------------------------------------------------------------GYFIVLDDLWTASVWHVV-----------------SRAFPRGY-R--------------RSRVITTTQVHDVALACSGYHPV---…
>Hordeum_vulgare_HORVU.MOREX.r3.7HG0747300.1
----------------------------------------------DKDKEKLVDMLVG-----QANNADLTVVPIVGMGGLG--------KTTLAQLVYNEP-EIQK----------------------HFDLLVWVCVSD--CFDVDSLSQSIVEAAPKKKKDDRKEDSGKNNDTPKAAHGTNNDDTEAGSGKEKDSTKAGPRRKKGDTEAGSGRKNNRTKAGPWKNKGGTEAATASKNNLQKLVSGQ----------------------------------------------------------------RYLLVLDDVWE-RQVGI-------------------WEKLKACLQH----------GGRGSAVLTTTRDEGVAKNMGTIK-----…
>Hordeum_vulgare_HORVU.MOREX.r3.7HG0747380.1
----------------------------------------------EIDNKNIVDIIVG-----QANNANLTVVPIVGMGGLG--------KTTLAQLVYNDP-EIQK----------------------HFNMLLWVCVSD--VFDVDSLAKSIVDAAPGKKDDG--------------------------------TEALDSKKKNDGTEAAA------------------SKKKTPLDILQNVVSGH----------------------------------------------------------------RYLLVLDDVWT-REVHK-------------------WEKLKARLEH----------GGMGSVVLTTTRDEGVAEIMGTVE-----…
>Hordeum_vulgare_HORVU.MOREX.r3.7HG0747390.1
----------------------------------------------DNDKNEIVSRLVG-----QAKDADVMVVPIVGMGGLG--------KTTLAQLVYNDD-EIRK----------------------HFDLLLWVCVSD--CFDMDSLADSIVKAAPGKKDYG--------------------------------TKADDSNKKNDGTEAAPGKKDYGTKA--------DDSNKTPLDDLHKVLSGQ----------------------------------------------------------------SYLLVLDDVWK-RHERI-------------------WGELMACLQH----------GGRGSVVLTTTRDKGLATKMGCDG-----…
>Hordeum_vulgare_HORVU.MOREX.r3.7HG0748130.1
----------------------------------------EGPKEDLIKLLMAEEAESVQ---------PLRVVSIVGFGGLG--------KTTLANQVYHELG--------GQYD-CK-----------VFVSI-------SQRPNMMKLLGRIIKKL----K-----------------------------------------------------------------MPQATHTDEVQDLIDSIREYLREK-------------------------------------RY------------------------FFVIDDIWDESVW-GI-----------------IRCAFPEN-Q-------------QGSKVITTTRIEMVAKATCNF--Q---…
>Hordeum_vulgare_HORVU.MOREX.r3.7HG0748190.1
----------------------------------------------------DSRMTELVECLAQARVNSLPVMSVWGIAQVG--------KSALVKKLFYDTVL-----------QLQDGKS---------KYEDYYWVDVSHPFNMRDLYLTLLSDFHSE-------------------------------------------------------------------------KDPTEECHRLLKKDW-----------------------------------------------------------------CLIVIDDLRSTKDWDTI-----------------QAALVS--------------KHLK-SVVIVITTDPTIAEYCT-NKE----…
>Hordeum_vulgare_HORVU.MOREX.r3.7HG0749370.1
--------------------------------------------------------LRKLIKSEGS---VLEVISLWGGPRSS--ADLGA--AHVIREAYNDP-------EICQEFKSR-----------AWVKLM-------HPFNPDEFLKSLLTQLYTSH-----------------------------------------------------------------------------------------------------------------------------------------------------------RRANVLEVEFRTKM-----------------RAAVGREDDL--------------MKAKLMQQVSDEQRYLVIVD------…
>Hordeum_vulgare_HORVU.MOREX.r3.7HG0749550.1
-----------------------------------------------------SEINDLGQYTKMARF---QVMSVWGIAGVG--------KSALLKNLLCD--------------TILSDSSLREKNER-CIFDKYAWVDVSYPFNLRDFSRSILLNFRSESLQANK----------------------------------------------------------DNDIDTMGSKNPIVECREILEQGR-----------------------------------------------------------------CLVVIDGLQSTKEWDLI-----------------QAELVC--------------GYST-NGIIVITTEASVAKYCEGNNG----…
>Hordeum_vulgare_HORVU.MOREX.r3.7HG0749590.1
----------------------------------------------------QDEHKQIVDKLVDNEKM-LSVVAIVAMGGAG--------KTTLARKVYTSSRIKE-------------------------HFEILAWVTVSQTFKGIDLLKDILKQVVEDRDEPT-----------------------------------------------------------------SIDQMNEYET------------------------------------------------------------------------------IDLRGT-------------------------------------------------------------------------…
>Hordeum_vulgare_HORVU.MOREX.r3.7HG0749630.1
----------------------------------------------------QYQLTEIVDKLVGNEKM-LRAVSIVAMGGAG--------KTTLARKVYTSSKVKQ-------------------------HFDTVAWVTVSQTFKGIELLKDILKQITGCTHQS-------------------------------------------------------------------VDQMQEYEVGTKIHAFFSEKR-------------------------------------------------------------YLVVLDDVWETDTWEQL-----------------NTTVKAFPDAS------------NGSRILLTTRKEDVAYHVQMPT-----…
>Hordeum_vulgare_HORVU.MOREX.r3.7HG0749700.1
--------------------------------------------------DKPKQELVELLLE-SEPGRS-GVISVVGFGGSG--------KTTLARAVFDCPG-------VVRRFPCR-----------AWA-AASEHR------DTEGLLTAILRQFHTDPNS----------------------------------------------------------------------------IDGLL--RT--T-------------------------------------------------------------KCLIVIDDINKQHWDAIK-----------------SIFHRQTKC-----------------RIIVTTSLQSVANACSSG------…
>Hordeum_vulgare_HORVU.MOREX.r3.7HG0749740.1
----------------------------------------------------QGPMDELHRRL-IDGKEQLKVVPIVGVGGIG--------KTTLAQKLWS--KLR-------GQFECR-----------AFVRT-------AQKPDMRGIIRSILSQARPHQPP----------------------------------------------------------------DRGEMHHLIR-DLREYLRDK-----------------------------------------------------------------RYFIIIDDLWAISLWDVL-----------------SRAFPEGN-C--------------GSRIVTITETMEVALACCGFCPE---…
>Hordeum_vulgare_HORVU.MOREX.r3.7HG0750000.1
--------------------------------------------------DKDMEILKQILVHKDEDSHHKMFISIVGESGAG--------KNTLVQ---LICD--QVCT-----------------EMDVLI-RYNMMAGSSTKDLLKDVYKMALCQSAYQ------------------------------------------------------------CHEMEVEEGIDSISEKIHDLLSTKRYLL--------------------------------------------------------------------ILGG-VSSKSTLNC-----------------VRASLPD-------------SGNGSHVMLILDSENEEVAWHANTMNRNGS…
>Hordeum_vulgare_HORVU.MOREX.r3.7HG0750140.1
---------------------------------------------------RNSVGGLVPRLLREGK-KKVEVFAIVGAVGIG--------KTTLAREIFTDERMNE-------------------------NFPICVWVKMSKDLSEVAFLKKIIAGAGVNVGD------------------------------------------------------------------DAENKK---ELLSLLSSALS--------------------------------------------------------------KRFLIVLDDLDSPGIWDDL-----------------LKDPLGDG--------------VARGRILVTTRDEEVATGLKA-VV----…
>Hordeum_vulgare_HORVU.MOREX.r3.7HG0750870.1
--------------------------------------------EDTRDELIEKLHD--GDGMS---KKQLKILSIVGFGGLG--------KTTLAQAVYEKIRAQ---------FDCG-----------VFV--------------------------------------------------------------------------------------------------------------------------------------------------------------------------------------------------------------------------------------------------------------------------…
>Hordeum_vulgare_HORVU.MOREX.r3.7HG0750880.1
---------------------------------------------------------------------------------------------------------------------------------------------------------------DSSK---------------------------------------------------------------FANINE--AVRDNQQLIDELRAFLL-------------------------------------DKRY------------------------LIVIDDIWGEDTW-EI-----------------IKCAFPMS-D-------------LGSRVITTTRITSVAQACCPS--S---…
>Hordeum_vulgare_HORVU.MOREX.r3.7HG0750920.1
---------------------------------------------------------------------------------------------------------------------------------------------------------------------------------------------------------------------------------------------------------------------------------------------------------------------------------------------------------------------------------------------------------------…
>Hordeum_vulgare_HORVU.MOREX.r3.7HG0750930.1
---------------------------------------------------EQTIKDIITGG--TNSSGTLVVLPIVGPGGIG--------KTTFTQHLYNDGR-------------------------IQQHFVVRMWVCVSTDFDVLKLSQQILSCIERRNT--------------------------------------------------------------------TNQTKNLDQLQISIAEGLLS------------------------------------------------------------KR-FLIVFDDIWKCSGHD-------------------WETMLAPCMKRGA----------KGSVVLVTTRFPSIAEMVKTS------…
>Hordeum_vulgare_HORVU.MOREX.r3.7HG0751060.1
--------------------------------------------DGPRDEVISLLTEGSV---------DLKVVAIVGGGGLG--------KTTLAMEAYRKIG---------RHFQCR-----------ASVSV-------SRTLDRDKLLKDLLSQID-----------------------------------------------------------------QVAFDDCQSERWDKDQLIRRIRHI-------------------------------------LTGKRY------------------------LLVIDDVWKEQDW-KF-----------------VKAVFPD--SY------------NGSRIIVTTRIANVAKSTCSH--S---…
>Hordeum_vulgare_HORVU.MOREX.r3.7HG0751080.1
--------------------------------------------DGRRDEVISLLTEERV---------ELKVVAIVGGGGLG--------KTTLAMETYRKIG---------EHFQCR-----------ASVSV-------SRTPDLETLLKDVLSQID-----------------------------------------------------------------GDA----QSERWNKDQLIRRIQSS-------------------------------------LTGKRY------------------------SFFI-------------------------------------------------------------------------------…
>Hordeum_vulgare_HORVU.MOREX.r3.7HG0751390.1
---------------------------------------------------EQTIKDITAGT---YHGETLYVLPIVGPGGIG--------KTTLTQHLYNDKR-------------------------TEEHFTVRVWVCVSTDFDVLKLTQQIHSCIPAAEKGEM---NI------------------------------------------------------------ADETTNLDQLQKSIANRLKS------------------------------------------------------------KR-FLIVLDDVWKCDSDYE------------------WNSLVAPFTKGEA----------KGSMVIVTTRFPKIEQRVKKA------…
>Hordeum_vulgare_HORVU.MOREX.r3.7HG0752120.1
--------------------------------------------------DHIVASIIHDMTKGECTSKDLTVLPIVGPGGIG--------KTTLIQHIYHNKV-------------------------VQNHFHVVIWVCVSHSFNLNKLLEEITKKIPP--VAGEK---------------------------------------------------------------------GD-RPEELIAQRLIS------------------------------------------------------------KR-FLLVLDDIWKIDGDDD------------------WKRLLLSLK-TPEG---------KGSVILLTTRFPAIAKKVKVT------…
>Hordeum_vulgare_HORVU.MOREX.r3.7HG0752170.1
--------------------------------------------------DRIMHTIIHDMTKGKYLSNDLTVLPIVGPGGIG--------KTTLIQHIYRNQQ-------------------------VQNHFQVVIWVCVSLSFNLKKLLEEIKTYIPR--VEGEK---------------------------------------------------------------------DG-RVEELIEQRLKS------------------------------------------------------------KR-FLLVLDDIWEFSDGDD------------------WKRLLLPLK-TSQE---------KGSIILVTTRFPKITKMVGTT------…
>Hordeum_vulgare_HORVU.MOREX.r3.7HG0752370.1
-------------------------------------------------KSLVAQIMQAGN--KVNNN--IMVLAIIGVGGVG--------KTTLAQKVFNDKAIQG-------------------------EFSKKIWLSIDKNFSEVELLRRAVIEAGGDHRR------------------------------------------------------------------AGNTKA---TLDQTLKDALIG-------------------------------------------------------------HKTLLVMDDVWNHGVWEGV-----------------LKVP-FN--AA-----------ASGSQVLITTRDEGVALGMIATWP----…
>Hordeum_vulgare_HORVU.MOREX.r3.7HG0752390.1
----------------------------------------------DDTRALVTRIMQTGK--EVDDD--IMVVAIVGVGGIG--------KTTLAQKVFNDEAIQD-------------------------EFSKKIWLSVNQNFSDVELLRRAIIEAGGDAQL------------------------------------------------------------------AGNAKA---TLHRSLKDALIG-------------------------------------------------------------HKILLVMDDVWDHGAWDHV-----------------LKIPLTT--VA-----------ASGSRVLVTTRDEGVARGMIARWP----…
>Hordeum_vulgare_HORVU.MOREX.r3.7HG0752400.1
------------------------------------------------------KEEEKKLKDLLLNQAGSHVIYVVGESGIG--------KRYLAQ---KVYKN--IKG-----------------NFHVHV-WASFPPGG-TINMIGEIKRKLKD--------------------------------------------------------------------KCSKL------EPSVESMDQVKYLV--------------------------------------------------------------------VVDCPMSSTMLGDS-----------------IAREDLL------------KGAQGSKIVLTAT-SSSRAD--NNNVHVGII…
>Hordeum_vulgare_HORVU.MOREX.r3.UnG0786440.1
----------------------------------------------------PKGELIELMDVN-TKDGFAKVAFVVGMGGLG--------KTTLARKIFESK------------------------EDIVNNFSYRAWITVSQTFSKIEMLKDMIMQLFGNEELKKRLK------------------------------------------------------------QLEGKTVQVDDLATYLRKKLEDK-------------------------------------------------------------RYFIVLDDVWSIDAWRWI-----------------KGIAFP-I------------SNIKGSRIMITTRNIGLHQGCTSQS-----…
>ScWN1R01G007900.2
#NAME?
>ScWN1R01G013900.1
----------------------------------------------HEDKNNIIDILLG-----QASNADLSVVPIVGMGGLG--------KTTLAQLIYNEP-EIQK----------------------HFPLQLWVCVSD--TFDVNSVAKSIVEASPKKND---------------------------------------------------------------------DTDKPPLDRLQKLVNGQ----------------------------------------------------------------RYLLVLDDVWN-REFHK-------------------WERLKVCLQH----------GGMGSAVLTTTRDKEVAEIMAANR-----…
>ScWN1R01G016000.1
---------------------------------------------APRDELVKLLSDEGGQLAT-----QLKVVSIVGTGGLG--------KTTLARQVYNKLG---------ANFDCR-----------AFVSI-------SRNPNITKILCSILSQLR-------------------------------------------------------------------NKDQDHAGAGDPQFIIGNIREF-------------------------------------LKDKRY------------------------LIVIDDIWDVQTW-KL-----------------LECAFVKG-S-------------HGNRVIRTTRNNDVAISCCPS--S---…
>ScWN1R01G018100.1
---------------------------------------------DENRQKLTEWLTTYEN--------ENTVITVSGMGGLG--------KTTLVKNVFDRAK--------------------------VNF-HSYAWIVVSRPYHIVDLLEKFLTEIYKSLQQE--QTPVSAG-----------------------------------------------------AKANVYELTE--SIQKILQDKKC-----------------------------------------------------------------LIVLDDVWDIEAYTQM-----------------RSAFQ-GL---------------QGSRVVITTRRE---DVASLAPPR---…
>ScWN1R01G019600.1
-------------------------------------------------EDAIKELGDWFQEGAPM--VPKRFLAIDGFGGLG--------KTTLALELYRKFGDGF--------------------DCRAFVQVS-------QKFDLLMLLTNLVMQFREQQASDSQNDSSE-----------------------------------------------------------RVEELGEQKLQVELRRQLKNK-------------------------------------------------------------RYLILIDDIWSVSAWEKI-----------------NDSLP---DSS------------KGGRVVVTTRFRSVAVACCRQ------…
>ScWN1R01G019700.1
-----------------------------------------------------ENKMLRRFMDDQEECRTLKIISMVGPVGVG--------KTAIAMEVYRRLQCRGGEE--------------GKLLCCAAAKVS-------RRPDMKQLLLHIFSQIDKPAALALAST------------------------------------------------------------------DELELLAQKISEFLQDR-------------------------------------------------------------RYLIVIDDIWEISHWEIM-----------------KNAFPQNN--R------------GGRIVVTTRITSIA-HKCCSYSI----…
>ScWN1R01G021800.1
--------------------------------------------------------------------------------------------------------------------------------KEK--SINGLVKHRNS-SSSPNR---------------------------------------------------------------------------------------LLVIVEIAED----------------------------------------------------------------------INWGTWRRLKSSIA------------------CMTPSGG-----------------SKIIITS-RSDRIVSLG--------…
>ScWN1R01G029500.1
-----------------------------------------------EDIFEKTINCITSCC------ETLSVLPILGPGGIG--------KSTLTQHLYNDAR-------------------------TQDRFSVRVWISASTDFDVLQVTQQILLCMPATEIQGS---NT------------------------------------------------------------AHETGNLSNIQEYIAQRLQS------------------------------------------------------------KR-FLVVLDDVWKYNSKED------------------WETLLAPFTRGAA----------KGSMILVTTRFPKLAEMMKTV------…
>ScWN1R01G030000.1
----------------------------------------------------SLLSL-EG-DDAS--TKKLKKVSIVGFGGLG--------KTTLARAVYEKIKGD---------FDCH-----------AFVPV-------GQNPDIKKVFKDILIDL--------------------------------------------------------------------DNSNSDLTSLDERQLINKLHKFLE-------------------------------------NKRY------------------------LVIIDDVWDEGLW-KD-----------------INLAFSNR-NN------------LGSRLIITTRIFGVSESCCSL--A---…
>ScWN1R01G030200.3
------------------------------------------------QEVMRLLSM-EG-DDAS--KKRLKKVSIVGFGGLG--------KTTLARAVYEKIKGD---------FDCR-----------AFVPV-------GQNPDMKKVLRDILIDL--------------------------------------------------------------------GNPHSDLAMLDANQLIKKLHEFLE-------------------------------------NKRY------------------------LVIIDDIWDEKLW-EG-----------------INFAFSNR-NN------------LGSRLITTTRIASVSNSCCSS--D---…
>ScWN1R01G032700.1
------------------------------------------------------------RSKSKARMTELPVLSIVGMGGVG--------KTTMAQQICKNTN-------------------------VTKHFGPIIWTCVSDDFDTKRLTKAIIEGLAGDASSDN-----------------------------------------------------------------------LNVLMGKLELHVQ-------------------------------------------------------------SKMFLLVLDDMWDDILKDDA---------------AGWKSLCACLENGA-----------EGSRILVTTRFPEVADLIG--------…
>ScWN1R01G033000.1
--------------------------------------------------EEPKQEILG---LLGSE--ELLVISIVGFGGSG--------KTQLARAVFDCVE-------AKEKFGVR-----------AWHTASSGPK------DGDELLLAILQKLFPEETLLSVSQMQSQVSRLQQ------------------------------------------------------------HIRD---EQM--T-------------------------------------------------------------RCLIVIDDIEKHHWEAIK-----------------SFFSELRII-----------------RILVTTTVQTVAKACTKD------…
>ScWN1R01G033100.1
-----------------------------------------------------GPFGKLLEWL-ADGDKALKVASILGVGGIG--------KTTLAKQLWRQHKPG-------GYFACR-----------AFVRT-------AKKPDMRRMLRSILAQVRPHRPP----------------------------------------------------------------DTNEVHELIH-DLRTHLQRK-----------------------------------------------------------------RYFLIIDDLWAASVWDVA-----------------RRAFPEGN----------------GSRIITTTEIKDVALACCSYQSK---…
>ScWN1R01G033300.1
------------------------------------------------------AVYKLTQLL-TGDGKEFMVVSIVGGGGIG--------KTTLAKQLWREKKLK-------Q-FECR-----------AFVRT-------AKKPDMRRILRSILAQVRPHQPP----------------------------------------------------------------DANGVHELIQ-DLTEHLQNK-----------------------------------------------------------------RYFLIIDDLWAASVWHVV-----------------RRAFPEGN----------------GSRIVTTTENQDVALACCSYESQ---…
>ScWN1R01G036700.1
--------------------------------------------DGPRDDLAKWMLEKEN---K----HHRRVLSIVGFGGLG--------KTTLANEVYHKIQ---------GHFDCH-----------AFVSI-------SQKPDTKKIVKDVISQVS-----------------------------------------------------------------CNDEYTKDIEIWDEKKSISKLRGL-------------------------------------LQEKRY------------------------LVIIDDIWSIVAW-NA-----------------ITCAFPE--NN------------CSSRILVTTRILEVASSCCPG--P---…
>ScWN1R01G036800.1
--------------------------------------------DGPRDDLAKWMVQEEN---K----HHRKILSIVGFGGLG--------KTTLANEVYHKIQ---------GRFYCH-----------AFVSV-------SQKPNTKKIIKDVISQVS-----------------------------------------------------------------KNEEFIKDIDIWDD-FFLSRMYNI-------------------------------------GMKQS---------------------------------KIIDT-TE-----------------T-------------------------------------------------…
>ScWN1R01G038100.2
---------------------------------------------EEHKERLMQWLTSGGD---GQEQSSSKVTLVWGMPGVG--------KTTLVDHVYNTVKV-------------------------D--FDATSWVTVSESYRIEDLLNKIAGQFG--------------IA-------------------------------------------------VDVANIEMRGLAK--SIHNYLQGKKY-----------------------------------------------------------------ILVLDDVWAERLWLEI-----------------RDVFPTSN---------------CTGRVVMTSRKQ---TVLATRKSA---…
>ScWN1R01G042900.1
-----------------------------------------------------------------------------------DQL--VAGEEDCREMIEHVLER------------------------------------IKEHLIIQETMRRVREHLHGT------------------------------------------------------------------------------RTLVVLH---------------------------------------------------------------------------NASGYKWDET-----------------AETLRDLGCS-------------SMAVVVTTKYMQ-RANKFCS-------…
>ScWN1R01G062900.1
-------------------------------------------------------NTEKGKLIEQIDEAS-RVISVWGIAGVG--------KSALVRSAYYNYLQ---------DCPNLSGLN--------LSFIHG-RVNVSQPFNLREFCRSLLLNLHSVPAKTKED----------------------------------------------------------AVAELANMTNPVDVCRRLLSDDQQQN-------------------------------------------------------------QCLIVIDDLQSTEEWDRI-----------------KQA-LS--------------FGER-CCVIIVTNDSSVAKYCSGQDQ----…
>ScWN1R01G063300.1
-------------------------------------------------------DTEVEELMEQIDEVS-RVISVWGIAGVG--------KSALVRSVYFKYLE---------NRTSLAGLG--------MSFIHG-WVNVPHPMNLREFCRSLLLNLSSEPAELKKD----------------------------------------------------------AVDELANMTNPIDICRRLLSDDQQQN-------------------------------------------------------------QCLIVVDGLQSTEEWDTI-----------------KQA-LS--------------FGEW-CCIIVVTNDSSVAKYCSGQDQ----…
>ScWN1R01G083000.1
--------------------------------------------EETRDELINMLIE--GDDWL---KQPLKTVSIVGFGGLG--------KTTLAKSAYDKIKGQ---------FDCD-----------AFISV-------SQNPDKKKVFKNILYELDKKK---------------------------------------------------------------YGHIHS--EELEENHLIDEIIEFLN-------------------------------------GKRY------------------------LIIIDNIWDKEVW-KL-----------------IKCAFSKK-S-------------HGSRLITTTRIVSVSEACCSS--R---…
>ScWN1R01G083200.1
--------------------------------------------EDTRDELINMLIG--GDDWV---NHPLKTISIVGFGGLG--------KTTLAKAAYDKIKAQ---------FNCD-----------AFVSV-------SQNPNIKKVFKNILYELDKQK---------------------------------------------------------------YAHIRN--EEWEERHLIDELMEFLH-------------------------------------GKRY------------------------LIVIDDIWSEEAW-EL-----------------IQLAFSKK-S-------------PGSRLITTTRIFSVSKACCRS--E---…
>ScWN1R01G088200.1
------------------------------------------------------------------------------------------------------------------------------------------------------------------------------------------------------------------------------------------------------------------------------------------------------------------------------------------------------------------------------------------------------KAMLP----…
>ScWN1R01G090000.1
----------------------------------------------------EEDKAAVVSALLSHTEKELSVVSIHGFGGLG--------KTTLARMAFN-AEPVIR----------------------AFNCRVWVHVSM--KYDLEKIVKSILSKVKAN----------------------------------------------------------CSGDLDDLKT----------QLKELLKDK-----------------------------------------------------------------TFLIVLDDIWEEDPHE--------------------LAKLMDFLNVGA--------K--GSMVLVTTRYEKIAMNMDP-------…
>ScWN1R01G111600.1
--------------------------------------------DGPKDDIIDWFQWE-------ATSTQLQVLSIVGSGGLG--------KTTLANQVYHAME---------SQFPCA-----------AFVSV-------SRNPNTRKILRDIAKGLG---------------------------------------------------------------------FSDYTPDDDVQQLISKLRQH-------------------------------------LKDKRY------------------------FVVIDDVWSADEW-ET-----------------IRLALSNS-N-------------HGGRIITTTRNREVASCCSSR------…
>ScWN1R01G116700.1
--------------------------------------------------DDQKKEIVDGITHGDYCRDELTVVPLVGPGGIG--------KTTLTQHIY--RE-------------------------LESSFQVSVWICVSLDFNANRLAQEIVKKIPK--VNDEKE---------------------------------------------------------------------NASDTELIQQRLKS------------------------------------------------------------KR-LLLVLDDMWTY-NEDE------------------WKKLLAPLKHKGGE---------KGNVIIVTTRIPEVASMVRTT------…
>ScWN1R01G116800.1
---------------------------------------------------------------------------------------------------------------------------------------------------------------------------------------------------------------------------------------------------------------------------------------------------------------------------------------------------------------------------------------------------------------…
>ScWN1R01G117000.1
---------------------------------------------------------------------------------------------------------------------------------------------------------------------------------------------------------------------------------------------------------------------------------------------------------------------------------------------------------------------------------------------------------------…
>ScWN1R01G121900.1
--------------------------------------------------DPEKNTIVQDITNREYIHRDLTVIPIVGPGGIG--------KTTLTQSIYNNQE-------------------------VRDHFEIRVWVCVSLDFSVYKLTQEIVRSIPK--LGDEQNDRA------------------------------------------------------------DNEVPNLDKLQKLIEKRLKN------------------------------------------------------------RR-FLLVLDDIWKYGNEDE------------------WKRFLVPFK-KVQG---------NGDIVLVTTRFPEVADMVKTG------…
>ScWN1R01G122000.1
---------------------------------------------------PEKNSIVHDIIMGR----DLTVIPIVGPGGIG--------KTTLTQYIYNSQE-------------------------VQDHFKIRVWVCVSTDFSVYKLTQEIVRSIPK--AQDEQNDIA------------------------------------------------------------GNDVQNLDQLQKLIEKRLKN------------------------------------------------------------RR-FLLVLDDLWKCGNEDE------------------WKRFLVPFR-KEKG---------NGDAVLVTTRFLEVAEIVKRG------…
>ScWN1R01G122100.1
--------------------------------------------------EPQKNTIIEHITNNECIHKKLTVIPIVGPGGIG--------KTTLTQYIYNNKE-------------------------VQDHFRIRVWVCI-------------VSSIPK--AEDEK-EKA------------------------------------------------------------DSEVHNLDQLQKIIEKRLKN------------------------------------------------------------RR-FLLVLDDIWKYGNEDE------------------WKRFLVPFQ-KEQG---------NGDTILVTTRFLEVAEMVKQR------…
>ScWN1R01G126400.1
---------------------------------------------------------VDGITHGKYCTNELTVVPLVGPGGIG--------KTILTQHIF--RE-------------------------LESSFQVSVWICVSLDFNADRLLQEIVNKIPK--VNGEKV---------------------------------------------------------------------NTSNQELIEQRLKS------------------------------------------------------------KR-LLLVLDDVWTY-HEDE------------------WKKLLAPLKHNDGE---------KGNVVIVTTRIPKVASMVTTT------…
>ScWN1R01G141800.1
---------------------------------------------------------------------------------------------------------------------------------------------------------------------------------------------------------------------------------------------------------------------------------------------------------------------------------------------------------------------------------------------------------------…
>ScWN1R01G164300.1
-----------------------------------------------------------------------------------------------------------------------------------------------------------------------------------------------------------------------------VQNLDTRQL-------INQNLKHLLQDK-----------------------------------------------------------------KTLLVLDDLWETDSSQ--------------------LNQLKLMLNVS-----------SKIRVLVTTRSIDIARKICTV------…
>ScWN1R01G204100.1
---------------------------------------------GPSSKLLLHLTSS---------QVRLKLVSVVGMEGLG--------KTTLAKEIYAKLESK---------LECR-----------AFVTV-------GKNAYLTATLLDILHQVKPQDTIP----------------------------------------------------------------RNGPGAPEINQVVTELREYLVTK-------------------------------------------------------------SYFILIDDIWSIRAWDIL-----------------NCALPEND--L------------GS-RVLITTCISDVAKCCSMR------…
>ScWN1R01G217900.1
--------------------------------------------------------------------------------------------------VYESARVRC-------------------------SFGSTSWVRLSRGYTEAGLLSQVIDAFGGDTK-------------------------------------------------------------------GGESVA---DLQAMLTGLVAN-------------------------------------------------------------KRFLLVVDDVWYGGVWEDV-----------------LQNPLER----------------DGGKVLITARRGSTAREMSASLV----…
>ScWN1R01G285300.1
-----------------------------------------------------------------------------------------------------------------------------------------------------------------------DN---------------------------------------------------------------------LDTLQ------------------------------------------------------------------------FLLVLDDVWFEESTNEM----------------EWEKLLSPLVCQQT-----------GSKILATSRSNILPAPLCC-------…
>ScWN1R01G293700.3
---------------------------------------------------QKSVGGLVPRLLREGK-KKVDVFAIVGAVGIG--------KTTLAREIFTDERMTE-------------------------NFPICVWVKMSKDLSKAAFLKKIIAGAGVNAG-------------------------------------------------------------------DTENKE---ELLALLSSALS--------------------------------------------------------------KRFLIVLDDLDSPGIWDDL-----------------LKDPLGDG--------------VARGRILVTTRDEEVATGLKA-VI----…
>ScWN1R01G328000.1
----------------------------------------------YNRILLSRWLYSEEL--------ENNVITVSGMGGLG--------KSTLVSNVYQREK--------------------------INF-PAHAWIVVSQVYTVDSLLRKLLWKIE-----YTEQPCSQ---------------------------------------------------------MDVHDLKK--EIQQRLENRKY-----------------------------------------------------------------LIVLDDVWEQEVYFQI-----------------RDAFP-NL---------------QGSRIIITTRKD---HVAGISSPT---…
>ScWN1R01G336600.1
----------------------------------------------KMDTEELVHKLTSHG--HDMASARVKVVSIVGPGGMG--------KSTLAKQVFAQEAIKV-------------------------EFKTRIWLGITRRFDKAELLRAAITHAGGKH---------------------------------------------------------------------GGERD-ESMLETALTDALSA-------------------------------------------------------------NRFLLVLDDVWSDRAWKEV-----------------LQVPVVNAVRR-----------QPGSRVLVTTRNEDVALRMGASSSD---…
>ScWN1R01G355600.1
------------------------------------------------------------------RAAAIPVAAIIGLGGMG--------KTTLARVLLHDD-------------------------LVKAAFDLVMWVCPAAAYHKVGLVKQILQSAGAEVHDSMNN---------------------------------------------------------------------FDCLQRRLEDAVSS-------------------------------------------------------------KRFLLVLDNVWNKGG----------------MDEDNWSEVLAPLRCGQPG-----------SKIMVTTRKRIVANLLKASKL----…
>ScWN1R01G371000.1
--------------------------------------------DGPMKHVIALLMDESK---------ELKVVPIVGSGGLG--------KTTLAMEIYRKIGSG-------GDFQCQ-----------ACVSV-------SRTLDLVNLLKDILSQIN-----------------------------------------------------------------KDAYK--ECQSWEKEQLLREIKQI-------------------------------------LTGKRY------------------------FIVIDDVWKEQDW-KL-----------------IKAAFPD--NN------------NGSRIIATTRITGVANLCCSI--S---…
>ScWN1R01G372400.1
----------------------------------------------EEDKEAIVKMLLD---QNNSNHSNLSILPIVGMGGLG--------KTTLTQLVYNDT-RIKE----------------------HFQLRVWLCVSE--HFDQMKLTKETIESVTSEFESTI-----------------------------------------------------------LGVSSVTTNMNLLQEDLSKKLKGK----------------------------------------------------------------RFLLVLDDVWN-EDPEK-------------------WGTYRSALLT----------GGKGSRIVVTTRNKNVGKLMGGMT-----…
>ScWN1R01G372500.1
----------------------------------------------EEDKETIVKMLLD---QNNSNHSNLSILPIVGMGGLG--------KTTLTQLVYNDT-RIKE----------------------HFQLRVWLCVSE--IFDQMKLTKETIESVASEFESTI-----------------------------------------------------------SWVSSATTNMNLLQEDLSKKLKGK----------------------------------------------------------------RFLLVLDDVWN-EDPEK-------------------WGTYRRALLT----------GGKGSRIVVTTRNKNVGKLMGGMT-----…
>ScWN1R01G388300.2
----------------------------------------------DTEKKQIVSILVN-----QASGRDLTVLPIVGMGGLG--------KTTFAQLVYNDP-TIKE----------------------HFQLQRWCCVSD--DFDVTKIACNICQTYEINRE-------------------------------------------------------------------------KALQDLQKEVSGK----------------------------------------------------------------RYLIVLDDVWN-EDAEK-------------------WEKLKTCLKH----------GAKGSAILTTTRSAKVAQIMKMCVD----…
>ScWN1R01G406700.1
----------------------------------------------------TEERDIILASLSESMTEDITIFPIYGIGGLG--------KTTLAKMVYN-S-SQFN----------------------EY-SQVWVYVSQ--IFDLIKIGNSIISQLSGK---------------------------------------------------------DKESGYTGKQM-------IHNSLEKLLANK-----------------------------------------------------------------KILIVLDDLWEDNISL--------------------LEELKDMLKVGE--------S-SKVVVIATTRSEGIAKKMS--------…
>ScWN1R01G418400.1
----------------------------------------------EEDKEIIVKMLLD---PQNSNHNKLSILPIVGMGGLG--------KTTLTQLVYNDT-RIKE----------------------HFQLRVWLCVSE--IFDHMKLTRETIESVN------------------------------------------------------------------SGVSSVTTNMNLLQEDLSKKLKAK----------------------------------------------------------------RFLLVLDDVWN-EDPEK-------------------WYTYHRALVT----------GGKGSRIVVTTRNKNVGIVMGGMD-----…
>ScWN1R01G419500.1
----------------------------------------------EEDKEAIVKMLLD---QNNSNHSNLSILPIVGMGGLG--------KTTLTQLVYNDT-RIKE----------------------HFQLRVWLCVSE--HFDQMKLTKETIESVTSEFESTI-----------------------------------------------------------LGVSSVTTNMNLLQEDLSKKLKGK----------------------------------------------------------------RFLLVLDDVWN-EDPEK-------------------WGTYRSALLT----------GGKGSRIVVTTRNKNVGKLMGGMT-----…
>ScWN1R01G433400.1
-------------------------------------------------EDHMRELEKPVT-------------CIVGFGGVG--------KTAIATALYRRFGDKF--------------------HHRAMVTVS-------QISDLGGILRSIDGQVRPQASNEKQQSSSAESGITAAIRVCGGHISRGTSA------------VMAK--------------CCGGAGIPEEDRAKLDLLKKDLKEHLKEN-------------------------------------------------------------SYLILIDDVWSATTLDNI-----------------INALP----EN------------KDSRIIVTTRFHAVATTRRG-E-----…
>ScWN1R01G436000.1
--------------------------------------------------------------------------------------------------------------------------------------------------RLSGR---------------------------------------------------------------------------------------ILVVVEFASDVD----------------------------------------------------------------------EDHWTTFYHFFM------------------NMERVYHFFMNM---------ERGSKVIILG-QSAGLEKFG--------…
>ScWN1R01G437900.1
----------------------------------------------------EDEYQEVVEKLVETEKN-LSVVSIVAMGGAG--------KTTLARKVCTSSIVEQ-------------------------HFETIAWVTVSKKYKGIDLMKDIMKQIMGTRGD-------------------------------------------------------------------SLEQMEEYEVGKKTRDFLLHKR-------------------------------------------------------------YLVGLDDVWETDTWDQI-----------------NKKVKAFPNAS------------NGSRVLLTTRKEDVANHIQMPT-----…
>ScWN1R01G465200.1
--------------------------------------------------NKEKADIIKLITNEDK--QQLEVISVFGMGGLG--------KTALVRDVYQS-------------------------EELIGKFDKRACVTLMRPFNPDDLLQS-LDVQIHENESEKKGEGAEVPENKGEG---------------------------------------------AEVPE----KEGGVKKGKQPLHDLKGK-------------------------------------------------------------KYLIVLDDILSSAEWDAI-----------------KQHFP---------------ATETASRIIVTTRVKKIAKHCSEKQ-----…
>ScWN1R01G468800.1
---------------------------------------------------NMTDTVVRLLNEQRQAAAGPQVLSIVGFGGLG--------KTTLATTVYNTPKLRG-------------------IQCRAFVPVS-------QTYDVCSLFESMLKQLSVS-ADNDKNEDPLRY----------------------------------------------------------IKDWGITELVAKIKQCLTHK-------------------------------------------------------------RYLIVLDDIWRAAAWDQL-----------------KVAFPHDN--A------------GGGSIVITTRSHEVAKSCCTSPN----…
>ScWN1R01G468900.1
---------------------------------------------------NMTDAVVRLLNKQRQAAGSPRVLSIVGFGGLG--------KTTLATTVYNSPELGG-------------------IQCRAFVPVS-------QTYDARSLLESVLKQLSAK-ADSDEHEDLLRN----------------------------------------------------------IKRWDISKLVDDIKQRLKHK-------------------------------------------------------------RYLIVLDDVWRAAAWEQL-----------------KVVFPHDN--D------------EEGSIVITTRSLEVARSCCTCPN----…
>ScWN1R01G478500.1
-----------------------------------------------EAEVDQIVKTVRLSDDLRYRLG-VGVLPVVGAEGVG--------KTALTQLIFHHEIIK------------------------AEFPLRMWAHVSGELLVSKQLMLQMIHPVVAGDA-------------------------------------------------------------------GHDIQDARELLLAQLAG-----------------------------------------------------------------KRFLLVLDHVTDVSDAQWR----------------DLMEVLQPAAR--------------RSLIMVTTQSEDAATAICTMP-----…
>ScWN1R01G487000.1
-----------------------------------------------------------------------------------------------------------------------------LK-DQTVTTFRDHCTIKHQNIALD--------------------------------------------------------------------------------------EERLLVVIELLGDVD----------------------------------------------------------------------KWAWKKLLHSSE------------------RCMPHG------------------SKIIITS-RSEKTTRLG--------…
>ScWN1R01G487100.1
----------------------------------------------------------------------------------------------------------------------LLYIGNNLQ-DETMTTFRDHCVIKHQNISLD--------------------------------------------------------------------------------------EEKSLVVIELLGDVD----------------------------------------------------------------------KGVWKRLLHSSE------------------RCMPHG------------------SKIIITS-RSEKVASLG--------…
>ScWN1R01G487200.1
-----------------------------------------------QMEREQAISFLLQAEPL--GGENLGVLPIIGPGLIG--------KSTLVAHVCDDERVRN------HFSLILLYSGNDLK-DETAMTFRDHCTIKHQNIASG--------------------------------------------------------------------------------------KERSLVVIELLGNVD----------------------------------------------------------------------EEAWKKLLHSAE------------------SCMTRG------------------SKIIVTS-RSEKIVRFG--------…
>ScWN1R01G487300.1
-----------------------------------------------QMEMEQAISFLLQSDHQTLGNGDPGVLPIVGSALIG--------KSTLVEHVCNDERVRN------HFSPILFYTGDSLTTDETATTFRDNCTIKHQNINIASV------------------------------------------------------------------------------------EERSLLVVELSEDFD----------------------------------------------------------------------EDAWRGLLCSST------------------RSLKHG------------------SKIIITS-RSEKVASLG--------…
>ScWN1R01G487400.1
--------------------------------------------------------------------------------------------------------------------------------------------IKHQNIASG--------------------------------------------------------------------------------------NERSLVVIELVGDVD----------------------------------------------------------------------EGAWKRLLHSAE------------------RCMTSG------------------SKIIVTS-RSEKMVRFG--------…
>ScWN1R01G505100.1
--------------------------------------------------------------------QTVS--------------------TTFTQHLYNDSR-------------------------TQEHFAVMVWVCVSTDFDVLKLTQQILNCITANENETA------------------------------------------------------------------IETTNLDQLQKCIAQRLKS------------------------------------------------------------KR-FLIVLDDIWKCNSDDE------------------WKTLLAPFTKGEA----------KGSMVLVTTRFPKLARMMKTI------…
>ScWN1R01G517100.3
-------------------------------------------------DMEKDKIIRLLLNYDAIAREDISIVPIVGLGGLG--------KSTLAESVFVLDKMAN-----------------------NFEVRAWVHVSK--EFDLGKIGRAILQ-SKN-----------------------------------------------------------SIINLGNCSLQV-----LQENLKKELAGR-----------------------------------------------------------------RYLIVLDDLWEEDGDK--------------------LERLKQMLQHGC--------K--GSRVIVTTRNQSVVNKMNTGVLANQR…
>ScWN1R01G519500.1
--------------------------------------------DRDNIIDLLTKPVVVEAD-----SAIHSGLAIVGAGGMG--------KSTLAQYVYNDER-------------------------IQKHFDVRMWVCISRRLDVKRHTQEIIESAVKGGCQHVEN---------------------------------------------------------------------LDTLQCKLRDILLN------------------------------------------------------------SQKFLLVLDDVWFGKS-DEM----------------EWEQLLTPLVSQQT-----------GSKVLITSRSNILPASLYC-------…
>ScWN1R01G519600.1
------------------------------------------DKDRDNIIDCLTKPVGVDAN-----SAILSGLAIVGAGGMG--------KSTLAQYVYNDER-------------------------VQKHFDVRIWVCISRRLDVERHTREIIESVVEGECPRVGN---------------------------------------------------------------------LDALQCKLRGLLQN-------------------------------------------------------------KKFLLVLDDVWFEESGNEM----------------EWEQLLRPLVSEQT-----------GSKVLATSRSNILPASLYC-------…
>ScWN1R01G520500.1
----------------------------------------------EEDTRALVEVLTRET--AGDKGDHLMVVAIVGVGGIG--------KTTLGKKVFNDEAIEG-------------------------KFAKKIWLSITRDFNDVELLSTAITAAGGDLPG------------------------------------------------------------------VGGARD-KALLVGALMNAIKD-------------------------------------------------------------KKFFLVLDDMWGVSEWYKL-----------------LMTPFS---YG-----------GLGSRVLITTRHDTVARSMKVAY-----…
>ScWN1R01G527500.1
---------------------------------------------KENKDKLMHWLVG------DLEEQGSKIATVWGMGGVG--------KTTLVHHVYKAVKM-------------------------D--FDISAWITVSSTYQVEDLLKQIATELG--------------VA-------------------------------------------------IGAANTN-RSLVE--VICNYLQGSKY-----------------------------------------------------------------LIVLDDVWHADLWFKI-----------------RHAFPT-E---------------STGRFVITTRIQ---EVALLATKT---…
>ScWN1R01G546700.1
--------------------------------------------------------GSASDLRDSLDSSGPSVSSLWGIAGVG--------KSAVVRSLYCHLMLGLTQYFKFGSGFSFNNDR--------TEFTMCSWADVCHPFNLTGLSWKLLLDFHSDDLQAKEK----------------------------------------------------------AAIGIMEGHDPVKECRRIMCEHR-----------------------------------------------------------------SLVVIDGLRSRQDWDLI-----------------KAAFLP--------------DSTN-ACIIVITNEASVATHCVDNKE----…
>ScWN1R01G549100.4
--------------------------------------------DGPMKHVIALLMDESK---------ELKVVPIVGSGGLG--------KTTLAMEVYRKIGSG-------GDFQCQ-----------ACVSV-------SRTLDLVNLLKDILSQID-----------------------------------------------------------------KDAYK--ESQSWEKEQLIREIKQI-------------------------------------LTRKRY------------------------FIVIDDVWKEQDW-KL-----------------IKAAFPD--NN------------NGSRIIATTRITGVANLCCSI--S---…
>ScWN1R01G553700.2(4)
--------------------------------------------------------GSASDLRDSLDSSGPSVSSLWGIAGVG--------KSAVVRSLYCHLMLGLTQYFKFGSGFSFNNDR--------TEFTMCSWADVCHPFNLTGLSWKLLLDFHSDDLQAKEK----------------------------------------------------------AAIGIMEGHDPVKECRRIMCEHR-----------------------------------------------------------------SLVVIDGLRSREDWDLI-----------------KAAFLP--------------DSTN-ACIIVITNEASVATHCVDNKE----…
>ScWN1R01G553800.1(4)
------------------------------------------------------------DLCCSLDSSGPSVTSVWGIAGVG--------KSAVVRSLYCHLMLGLYQYFKVENRHKIAGIR--------TEFAMCSWADVHHPFNLIDLSSHLLLDFYSDDLQAKEK----------------------------------------------------------AAIGIMEGQDLVQECRRILCEYR-----------------------------------------------------------------SLVVIDGLQSREDWDLI-----------------KAAFLP--------------DATN-ACIIVITNEESVATHCVHNKE----…
>ScWN1R01G554200.1
---------------------------------------------------SGMSDLQELIMGEGS---DLQTISVWGSSAAN----LGT--TSIFSMLYGDP-------GICRAFKRR-----------AWVKLT-------HPFKPDEFIKGLLTQFYVSS-----------------------------------------------------------------------------------------------------------------------------------------------------------HQKNIAVDH-------------------------LTEAE--------------------LMQQVK-AHKYLIILE------…
>ScWN1R01G563200.1
---------------------------------------------GPREELVSLLTDTEK---------KLKVRPIVGFGGLG--------KTTLAKRVYDEI---------REQFDCT-----------AFVSV-------SQKPNMTEFMT--GLLHRFP-------------------------------------------------------------------KLP---KLEIDESSQAQARGLQD------------------------------------------------------------------IIDDIIKR--L-TK-----------------KSRAFPED-A-------------NGSRVIVTTRVEGVACGACYS--R---…
>ScWN1R01G572100.1
--------------------------------------------------------------------------------------------------------------------------------------------------------------------------------------------------------------------------------------------------------------------------------------------------------------------------------------------------------------------------------------------------------SIDD---…
>ScWN1R01G574900.1
--------------------------------------------DGPREKVATILMNDQK---------KLKVVSIVGFGGLG--------KTTLAKQVYDKI---------GSLFDCK-----------AFFSV-------SQRPDMTELFNNFQLKLNMR-------------------------------------------------------------------DPDTSRTRKVDDIIEELRQHLKEK-------------------------------------RY------------------------LIIVDDVWDQPTW-NT-----------------IKCAFPED-V-------------NGSRVVVTTRVEDVAAAACQN--D---…
>ScWN1R01G575300.1
----------------------------------------------------TEEKEKILSSLSKSMKKEITILPIYGIGGLG--------KTTLAKMVYN-S-YQFR----------------------EY-SQVWVYVSQ--TFDLKKIGNSIISQLSQK---------------------------------------------------------ENESGYTGKQM-------IHNSLQKLIANK-----------------------------------------------------------------NILIVLDDIWEDNNSH--------------------LEELLGLLKVEE--------S-GKVVVIVTTRYEGIAKKIC--------…
>ScWN1R01G576700.2
--------------------------------------------DGPREEVATRLMDAQK---------NLKVVSIVGFGGLG--------KTTLAKQVYDKI---------GLQFDRK-----------AFFSV-------SQRPDMTELLNNLQYKLGMK-------------------------------------------------------------------NPDTSHTRKVDDIIEEIRQHLKNN-------------------------------------RY------------------------LIVVDDVWDESAW-NV-----------------IKCVLPEE-G-------------NGSRVIVTTRVEVVAGAACQN--D---…
>ScWN1R01G576800.1
--------------------------------------------DGPREEVVTRLMDTQK---------KLMVVSIVGLGGLG--------KTTLAKQVYDKI---------DSQFDCK-----------TFFSV-------SQRPDMSELLNSLQYKLGMN-------------------------------------------------------------------DPVSSRAHKVDDIIKELREHLKEK-------------------------------------RY------------------------LIVVDDVWDESAW-NI-----------------IKCAFPEK-G-------------NGSRVIVTTRVERVAIVACQN--D---…
>ScWN2R01G008800.2
------------------------------------------------------------VTGAGSDGLSLRVVSIVGMGGSG--------KTTLAREVYKLVSAGF--------------------KCRASVSVG-------RSSDVAKVLGDMLSQVDGEYSRGRGDAG------------------------------------------------------------------DVNQLIRRLRQHLQDQ-------------------------------------------------------------RYLVMIDDLWSVQTWEII-----------------KHCFPEN---N------------LGSRIITTTRNDAVAKAGAGDH-----…
>ScWN2R01G027700.1
---------TKEVSEEVTSAIASAVIKETREKMETSGEVTRDIVAAVVKQTKEKLKELSAEVTSVIAAAVIKETNEKMKEMDITGAIVAAVIEEAKKRVKGIVSGEVEASSDVAAAINETME-----------NMSQIPWRIRGVLFIKGIVDKIKPRLENK------------------------------------------------------------------------------KTLIILQDD----------------------------------------------------------------------KDYVSADFRWEET-----------------RNALNLLGCAR------------GSAVIVSTKNSQ-KAKDFCYPPG----…
>ScWN2R01G029200.2
------------------------------------------------------EQEGAAAMD-----GQLKVVSIVGVGGLG--------KTTLANVVYQQIRG---------QFD-----------CDAFVTV-------SLKPDLRRVLGSLLRQVS-------------------------------------------------------------------KQSYSEVEAWDVVELIDKIRQVLRDK-------------------------------------RY------------------------LIIVDDIWDESAW-NC-----------------MKTVLVEN-N-------------CSSRVITTTRIAGVAASCSSA--I---…
>ScWN2R01G080400.1
-----------------------------------------------------------------PSGSSIDVISIIGVGGVG--------KTSLARLAFGDE-------------------------QIRMNFGLRMWVSVSDTYDEIRLTRDILESLTDAN--YHTVAE-------------------------------------------------------------------FDELQNTLRGKMAG-------------------------------------------------------------KKFLLILDDVWYDEDK------------TEWENELLWSKVFSSLNTGLQ-----------GSKILVTARADKACSILHARTPP---…
>ScWN2R01G108300.1
----------------------------------------------------EDECQEITDRLVDKENNTLSAISIVAMGGAG--------KTSLVRKIYTSSRVKE-------------------------HFDTVAWVTVSQKFKAAALLTSIMEQIMGARVGF---------------------------------------------------------------------RIRECEVGKEIHNFLLACNYVLD---------------------------------------------------------SPLVLDDVWETDTWEQI-----------------NKMVKAFPDVA------------NGSRVLLTTRKQDVANHVQMPT-----…
>ScWN2R01G116000.1
--------------------------------------------DGPKKEVVNLLAATEM---------KLKVVSIVGFGGLG-------------------------------QFDCK-----------AFIPV-------SQKPDMPRLLNSLRLKLGI---------------------------------------------------------------------NESSGISEVQDIIGQLREHLSNK-------------------------------------RY------------------------FIIVDDLWDEEAW-DI-----------------IGCAFPEN-G-------------NGSRVIVTTRVEAVAISACSY--H---…
>ScWN2R01G184000.1
--------------------------------------------------EVRQSNLVNWLVDEN--VQRLMVISIFGFGGLG--------KTTLAMMTYQTASASF--------------------DCRAFVTVS-------QKFDVKALIRDILRQIIQPVDDNGPER--------------------------------------------------------TVNPLKGIEEWNVEQLANKLRSHLEDK-------------------------------------------------------------RYLIVLDDIWTISAWEGI-----------------QFSLPNS---H------------TGSRIIVTTRMKTVAQACCLHEY----…
>ScWN2R01G202300.1
----------------------------------------------------ESEMNDLALKVINARYKSYQVMSVWGLAGVG--------KSALLKNMFCD--------------RICKG----------TLFQKYGWVDVSHPFHLWNFSRILLSNLGSEYLQAGE----------------------------------------------------------TEDLCTMGSRNPIAECHEILKKHR-----------------------------------------------------------------CLVVIDGLQSTEEWDLI-----------------KANLVS--------------GSHRQNVIIAVTIEQEIATHCRGVKG----…
>ScWN2R01G202400.2
----------------------------------------------------ESEMNDLALKVINARYKSYQVMSVWGIAGVG--------KSALLKNMFCD--------------RICKG----------TLFQKYGWVDVSHPFHLWNFSRILLSNLGSEYLQAGE----------------------------------------------------------TDDLCTMGSRNPISECHEILRSHR-----------------------------------------------------------------CLVVIDGLQSTEEWDLI-----------------KAGLVS--------------GSNRRNVIIVVTSDQGIAAHCRGDKG----…
>ScWN2R01G203800.1
----------------------------------------------------HEQRDNILKELMNHDICQICVASIVGMAGSG--------KSTLARKIYNDPRAKQ-------------------------HFHSLSWISVSEKYRFLDLIKDIARRVMGITRKKVVKEEKKNQDGEGTSRDGGANIVGKLK----------------------------------EVDIEELQDMGEEDVKELLREFIAHRR-------------------------------------------------------------SLVVLDDVWKSNSYSEI-----------------NRILSVLPDVN------------NGSRIILTTRDMNVAKHVDRWS-----…
>ScWN2R01G204700.3
---------------------------------------------DESKNLLINWLTS------DFQQE-NVISTVWGMGGVG--------KTTLVAHVYNTLKI-------------------------D--FDCAAWITVSKSYQVQDLLKQIIRELQKS-------DLKGELR-------------------------------------------------VDIVDMEKRSLVE--IIRDFLRGKKY-----------------------------------------------------------------LLVLDDVWGIDIWFKI-----------------RDAFPT-N---------------STSRFVITSRIH---DVALLATGN---…
>ScWN2R01G255500.1
-----------------------------------------------------------------INVSSLPVLPIVGIGGVG--------KTTLAQLICSHQR-------------------------VRSHFNLIIWICVSDDFDVKRLTKEAIQSCTREEEKT----------------------------------------------------------------------DNLDSLQHALSNQVN-------------------------------------------------------------KKRLLIVLDDMWDDAMKENG---------------QCWKRFCAPFRSVQ-----------EGSMMLVTTRCPKVTEGVC--------…
>ScWN2R01G265100.1
----------------------------------------------------DSEINQVKDELLDSENKDLTVVSLVGPGGAG--------KSTIARKVYN-LVAKQ-------------------------HFNSCVWICISQQITVYGALKDIVKGAMGNQ------------------------------------------------------------------DFEELGTKSEMEIVKKIHRFLKDKR-------------------------------------------------------------YLVVLDDVWRIEDWDMV-----------------Q---AAFPDVK------------NGSRIVLTTRNSAVSNHPNARK-----…
>ScWN2R01G283300.1
--------------------------------------------------DKEANEVVDALVGKEEGEDDQVLFRTAGIAGIHGS-----GKTALAHKVFVHD-------RIKDAFPLR-----------LWVCVGPP-----DHEDRFNLLYRMLDNLGLDTAKVED-------------------------------------------------------------------------------------------------------------------------------------------------------IVDKADVVVKAAT-----------------DEDKIKSKIG--------------VLLFILYVTLYKTGYLIVFD------…
>ScWN2R01G338200.1
--------------------------------------------EGPKNELVDWLIDEEK---------QLKVVSVVGFGGLG--------KTTLANEVYQRLK--------GDFA-YG-----------AFVPV-------SQTPNIPNLLRSLLSQLG---------------------------------------------------------------------TQLFLTLC-----------CMYG--------------------------------------RY------------------------LIIIDDLWDVSAW-EF-----------------IKCAFPEN-D-------------LASRVIVTTRSLEVATACCSP--H---…
>ScWN2R01G345700.1
----------------------------------------------------KAEQHTTQQS------TEKRFLAIFGFGGLG--------KTTLAMELYRRFGDDF--------------------DCRASVQAS-------QKFNLLMILRSLVKQFHEQQAGASLNDPLE-----------------------------------------------------------GIEEWGEKDLRKKLVDQLKDK-------------------------------------------------------------RYLVFIDDIWSVSAWENI-----------------NDSLP---ERV------------KCGSVVVTTRFKSVAVACCRR------…
>ScWN2R01G345800.1
--------------------------------------------------------LLRWFTLGQEDNMALSIVSMVGPAGVG--------KTALANELYRHLQHIGGDG--------------QYFECCALANVS-------PRPCIKVLLRHILCQIDKQADIAPASISTRTSEITVSD---------------------------------------------------DGEDQDEQELVRNINQYLQDR-------------------------------------------------------------RYLIVIDDLWKESHWDVI-----------------SSAFPHNN--R------------GSRMIVTTRIRSVAWYTCCSN------…
>ScWN2R01G392900.1
--------------------------------------------------------------KRRKSRDGVAVLAILGMGGVG--------KTTLAQVVYNDPR-------------------------VQDHFDSRMWVCLPESPDVTLATKAIIESATNGAAAQTG-------------------------------------------------------------------LGNFDSLQVVLRDLVR-------------------------------------------------------------SKRFLLVLDNAWC----EDS---------------VEFQTLVAPLKFGY-----------PGSAILVTGRSCKVADAAG--------…
>ScWN2R01G396200.1
-------------------------------------------------------------------------------------------------------------------------------------------------SDVTLVTKAIIESATNGAAAQTG-------------------------------------------------------------------LANLDSLQVVLRDLVR-------------------------------------------------------------SKRFLLVLDNAWC----EDS---------------VEFQTLVAPLKFGY-----------PGSAILVTGRSCKVADAAG--------…
>ScWN2R01G409800.1
--------------------------------------------EGPREEVIGWLMNTQK---------KLKVVSVVGFGGLG--------KTTLAKQVFDKI---------KGHFDCV-----------AFFSV-------SQRPDLRVLLNRLQLKLGI---------------------------------------------------------------------NISSHDCGLDDIIEELRKYLTDK-------------------------------------RY------------------------LIVVDDLWDQSVW-NT-----------------ISCAFPEN-G-------------NGSRIIVTTRVEDVAGMACHN--N---…
>ScWN2R01G428700.1
---------------------------------------------------------------------------------------------------------------------------------------------------------------------------------------------------------------------------------------------------------------------------------------------------------------------------------------------------------------------------------------------------------------…
>ScWN2R01G434100.1
-------------------------------------------------DSEMSTIIKMITSDK---HEGVSVLPIVGLGGVG--------KTTLTQLVYNDPT-------------------------VKEQFER-KWLWVSNNFDEVRLTREMLDFISQ--ESHEG-------------------------------------------------------------------INDFAKLQEILKVHMESQ-----------------------------------------------------------SKRFLLILDDIWDTLDD------------------YLWNKLLSPMLSTR-V---------KGNVIIITTRNFSVAQRIG--------…
>ScWN2R01G440100.1
-------------------------------------------------------KPVLKNLWEFFNSSNVGIIGIWGPGGVG--------KTTLLN---TFNNELKEC-------------------GSDYQVVITIEVSNSGTLNIAAIQRMITDRLGLP---------------------------------------------------------------WNDTEAEQTRARFLAKALSRKKFII--------------------------------------------------------------------LLDD-VRKK--FKL-----------------EDVGIPTPDS------------EIKSKLILTSRDEDVCYQMGAHQS--LI…
>ScWN2R01G444900.1
---------------------------------------------------------------------------------------------------------------------------------------------------------------------------------------------------------------------------------------------------------------------------------------------------------------------------------------------------------------------------------------------------------------…
>ScWN2R01G450300.1
-------------------------------------------------DSEMSTIIKMITSDK---HEGVSVLPIVGLGGVG--------KTTLTQLVYNDPT-------------------------VKEQFER-KWLWVSNNFDEVRLTREMLDFISQ--ESHEG-------------------------------------------------------------------INDFAKLQEILKVHMESQ-----------------------------------------------------------SKRFLLILDDIWDTLDD------------------YLWNKLLSPMLSTR-V---------KGNVIIITTRNFSVAQRIG--------…
>ScWN2R01G469000.1
-----------------------------ESVLTSLLKQAREEHGGDSLKVIAVVGMGGIGKSYGAERAYQDPSVV---------SSFDCKAWICLGR-------MRRKSLLHT----------------------AQVQPDEKEQLITQLQPNEKEELITQLQ------------PRDEG--------------------------------------------------ELIAKLQLHLKGKRFLLV----------------------------------------------------------------------IDDVRDRSLWNRI-----------------QSAFPHEN-------------CARGSCILITTRSIDVAQSVCPHEN----…
>ScWN2R01G470200.1
----------------------------------------------------HEQRDNILKELMNHDICQICVASIVGMAGSG--------KSTLARKIYNDPRAKQ-------------------------HFHSLSWISVSEKYRFLDLIKDIARRVMGITRKKVVKEEKKNQDGEGTSRDGGANIVGKLK----------------------------------EVDIEELQDMGEEDVKELLREFIAHRR-------------------------------------------------------------SLVVLDDVWKSNSYSEI-----------------NRILSVLPDVN------------NGSRIILTTRDMNVAKHVDRWS-----…
>ScWN2R01G488900.1
----------------------------------------------SHRRLLMKWLTED-------LDSRRSLVAVCGMGGVG--------KTTLVTSVYKEVAA-------------------------SRHFDCAAWVSVSKNFTTDDLLRKIAKELHRD-------ARAG--M-------------------------------------------------PDIDEMDYRSLVE--ALRGHLAKKRY-----------------------------------------------------------------LLLLDDVWDANAWYEI-----------------RNALVDDG---------------TGSRIIITTRSQ---DVASLAAST---…
>ScWN2R01G520000.1
--------------------------------------------------AEKNSIVRMITGEK---SDGLVVLPIVGIAGIG--------KTTLAQLVYNDPD-------------------------VERQFDQRIWVWVSHNFDEVRLTREMLNSISG--ERHEE-------------------------------------------------------------------INCFVKLQEILKSHAN-------------------------------------------------------------SKRILIILDDVWDDMNNN-----------------IQWDKILAPLVSSS-V---------KDNVILVTTRNMSVAQRLG--------…
>ScWN2R01G520800.1
-------------------------------------------------VAEKNNIIK-MITEEK--SEGVVVLPIVGIAGVG--------KTTLAQLVYNDEE-------------------------VKRQFHHRIWVWVSRNFDEMRLTRDMLSIVSC--ERHEG-------------------------------------------------------------------VDCFVKLQEILQNHVK-------------------------------------------------------------SKRVLLILDDFWDDKNE------------------YQWNQLLAPFRHDN-A---------IGNVILVTTRKLSVAKMVG--------…
>ScWN2R01G521500.1
-------------------------------------------------DAERDKIIELLINGG---SSDLNVLPLVGIGGVG--------KTTLARYVYHDER-------------------------ITNHFDLQMWVCVSTNFDEVRLTLEILEHVCKDRQEYEK-------------------------------------------------------------------ISNFNVLQEILLKNII-------------------------------------------------------------NKRCLLVLDDVWEDKNM------------------SGWIKLLAPLRSHQ-V---------NGCMVLATTRMKSVAKMIG--------…
>ScWN2R01G542000.1
---------------------------------------------------------PTQHEKLQSQHHHPVVISVFGKSGVG--------KTTLVR---EVYDKIAKKK-----------------IFPVHA-MESFAPYMTATNIMWQIVQKLTK-----------------------------------------------------------------DDENYTRS---DVDKIFKDQLRGRKYLL--------------------------------------------------------------------VIDG-EVSSTDWKN-----------------ILHNLK-------------VGAEGSRIVHITQ-HKPEEP--PVSYHHEII…
>ScWN2R01G542600.1
----------------------------------------------ENRMLLTRWLHSEET--------ENNVITVSGMGGLG--------KSTLVSNVYEREK--------------------------IKF-PAHAWIVVSQMYTVDALLRKILWKIG-----YTEKPLSAGM-----------------------------------------------------DKMDIYDLKK--EIEKMLENRTY-----------------------------------------------------------------LIVLDDVWEQEVYFKI-----------------CDAFQ-NL---------------QGSRIIITTRKD---HVAGISSPT---…
>ScWN2R01G563100.1
----------------------------------------------------QEKIVVDEINTGECC--ELTVLPIVGLGGIG--------KTTFTQHIY--EK-------------------------MKSNFQVPIWVCVSFDFNANRLAKDIVEKIPT--IDNEEK---------------------------------------------------------------------FWSDEERIMQRIKG------------------------------------------------------------KR-VLLVLDDVWTH-HENE------------------WGKLLNLFR-KEGA---------KGNMVIVTTRIPEVANTVKTT------…
>ScWN2R01G572100.1
--------------------------------------------EGAIAELTKKLSK-------------SDHVSIVGMGGMG--------KTTLARAVYDKMK---------GDFDCG-----------TFVPI-------GQRAGMKRVLMYIFDGLH---------------------------------------------------------------------MEICGHEPDQHQLTNQLQSFLVDKR-------------------------------------------------------------CLIVIDDIWDKETW--------------------NFVELVFK-GC------------AGIKIITTTRNRNIVKGVGVT------…
>ScWN2R01G572200.3
--------------------------------------------EGAIAELTKKLSK-------------SDHVSIVGMGGMG--------KTTLARAVYDKMK---------GDFDCG-----------AFVPI-------GQRADMKRVLMYIFDGLQ---------------------------------------------------------------------MEIYGHEPDQHQLTNQLQSFLVDKR-------------------------------------------------------------CLIVIDDIWDKETW--------------------NFVELVFK-GC------------AGIKIITTTRNRNIVKGVGVT------…
>ScWN2R01G582200.1
---------------------------------------------KKSLEVIKMFMEG-DEVF----KKQFKVVSIVGSGGLG--------KTTLANVVYEKLKVQFDVKKKNIQFDCM-----------AFVYV-------SHDPNMEKIFKSLLHQLDKQKY----------------------------------------------------------------ENIN-EATWGEVQLICEIRSFLANK-------------------------------------RY------------------------LIVIDDIWDKCVW-EN------------------IKYALAE-NE------------HGSRIITTTRILDVAQQ----------…
>ScWN2R01G594500.1
--------------------------------------------DKAMEELIERLSENSDVQEK-----KLETVAIVGFGGLG--------KTTLAKAVYDKLMK---------KFDCT-----------SFVPV-------GQNPDMKKVLRDILLELDMQM------------------------------------------------------------------CDA-VSRMDERQLINQLRKFLANK-------------------------------------RY------------------------LIVIDDIWDIQIS-ET------------------IKCALVD-GN------------NRSRIIITTRLCAVAQH----------…
>ScWN2R01G602600.1
---------------------------------------------------EQTVNALTSGT---YHDRTLSVLPFVGPGGIG--------KTTFTQHLYNDER-------------------------IKGHFLVRVWVCVSTNFDVIRLT-------------------G------------------------------------------------------------RYLAAYLKLTPAHHCKRLDS------------------------------------------------------------KR-FLIVLDDVWTCKSERD------------------WENLLAPFTIGET----------KGSMVLVTTRLPSVEQMVKTT------…
>ScWN2R01G616500.1
-----------------------------------------------NDIFEQTVNALTSGT---YHDKTLSVLPFVGPGGIG--------KTTFTQHLYNDER-------------------------IKGHFPVRVWVCVSTNFDVIRLTREILGCISETNA-------N------------------------------------------------------------TYETQNLDQLQRAIAEKLDS------------------------------------------------------------KR-FLVVLDDMWTCKSERD------------------WENLLAPFTIGGT----------KGSMVLVSTRLPSVAHMVKTT------…
>ScWN2R01G633200.1
--------------------------------------------DGPKKELLQRLAD------DQ-QQ--TKLVSIVGFGGLG--------KTTIANQVYQELKGQ-------FEYR-------------AFLSV-------SRNPDIVNVMSNIY-GQL-------------------------------------------------------------------NHGYSGGGTEILQTLITKILDF-------------------------------------LQNKRY------------------------LIVIDDIWKVDDW-NA-----------------IKCAFPRT-S-------------PGSKIITTTRINDVAESCCSS--F---…
>ScWN2R01G654800.1
----------------------------------LMESDALDGPGRHNLKVIAVVGMSGKGKTYEAARAYQAPSVV---------SSFDCKAWICLGQESTKVAAFLRKILVALDNPSDQFD-----------LESAQLQSMEQEELIAQLQPNEKEELRTKLQSKEMNKLVPKLGPTEEE--------------------------------------------------ELIAKLQLRLKRKRFLLV----------------------------------------------------------------------FDDVRDTSLWYRI-----------------KSAFPNES-------------CSPGSAILITTRSDYVARSFYPNPNLA--…
>ScWN2R01G654900.1
-------------------------------------IQWPRSESSDRLDVVAVVGKSGKGKS-IVGMAYRTVLMVGSARRRFHESSFDCKAWICLGQESTQTVAFLRKMLAALD-----------------------SPSELDLKSAPPLQPNEEEELTTRPK------------EKEEQ--------------------------------------------------ELIAQLQLRLKGKRFLLV----------------------------------------------------------------------IDDVRDTSLWNRV-----------------KSAFPDKHGYSRD--------FCEKAVIVINTTSIDVAQSFCPDLN----…
>ScWN2R01G658500.1
-------------------------------------------------VDEEIKEMVRGVKEMLHQLHESDMPDEN----------PEADIQKITEKKKKEIIS-----------------------------------KIRNRLKVKMMVQKIKNCLTGD-----------------------------------------------------------------------------RKILLILN------------------------------------------------------------------------LVYDKYVCQWEET-----------------RKSLSLLGL-QCP--------ITGAVIVATKTTQQ-DKKPQPSDSSEL--…
>ScWN2R01G659400.1
--------------------------------------------EEKSLEVVKMLMEG-DEVS----MKQLKVVSIVGLGGLG--------KTTLANAVYEMLKVQFNIQQQKPQLDCTPFPP-TKTDCMAFVSV-------SLNPTLEKIFKSLLHQFDKHTY----------------------------------------------------------------QNIN-EASWGEAQLIAEIRTFLGDK-------------------------------------RY------------------------LIVIDDIWDKSVW-EN------------------IKCALPG-NE------------HGSRVIVTTRNLDVAQQ----------…
>ScWN2R01G669000.1
--------------------------------------------EGPKNELVDWLIDEEK---------QLKVVSVVGFGGLG--------KTTLANEVYQRLK--------SDFA-YD-----------AFVPV-------SQTPNIPNLLRSLLSQLG---------------------------------------------------------------------TQPPIDACDSH-LIDKLRECLKTK-------------------------------------RY------------------------LIIIDDLWDVSAW-EF-----------------IKCAFPEN-D-------------LASRVIVTTRSLEVATACCSP--H---…
>ScWN2R01G669400.1
--------------------------------------------EGPKNELVDWLTNEEK---------QLKVVSIVGFGGLG--------KTTLANEVYQRLK--------GDFA-CG-----------AFVPV-------SQTPNIPNFLRSLLSQLG---------------------------------------------------------------------TQPPIDACDSH-LIDKLRECLQTK-------------------------------------RY------------------------LIIIDDLWDVSAW-EF-----------------IKCVFPEN-E-------------LASRVIVTTRSLEVATACCSP--H---…
>ScWN2R01G671700.1
----------------------------------------------------KEEEDKIWGSLSESRIEELIVLGIHGIGGLG--------KTTLAKMIYN-NKTKFE----------------------DY-DRVWIYVSE--TFDLNKIGNSLISQLSE-----------------------------------------------------------KESSYTEKQM-------IDRSLAKLLANK-----------------------------------------------------------------KVLIVLDDLWVEADSQ--------------------FANLIAMLKAGK--------D-SKVVVIATTRNVKIALKISAIHSQN--…
>ScWN2R01G672000.1
----------------------------------------------------TEEENKIWVSLSESIIEDLIVLAIYGIGGLG--------KTTLAKMIYN-NKTKFE----------------------DY-VRVWIYVSE--TFDLNKIGNSLISQLSG-----------------------------------------------------------NESPYTEKEM-------IHRILAKQLANK-----------------------------------------------------------------KILIILDDLWAEDDSQ--------------------LDSLIAMLKAGT--------G-SKVVVIATTRNEEIARKIS--------…
>ScWN2R01G673000.1
----------------------------------------------------TEEENKIWVSLSESIKEELVVIAIHGIGGLD--------KTTLAKMIYN-NKTELE----------------------DY-VRVWIYVSE--TFDLNKIGNSLINQLSQ-----------------------------------------------------------NEGPHTEKHM-------IHVSLEKVLAKK-----------------------------------------------------------------KILIILDDLWEDDDSQDF-----------------FSKLLISILKVAK--------G-SKVVVIATTRNEEIARKISAIHSQT--…
>ScWN2R01G678200.1
--------------------------------------------------------------NGSRRISSLPVLVIQGSGGVG--------KTTLARRIWFNQP-------------------------GN---PRIIWIHVSDDFDVKRLTKKAIQFCTGEETTT----------------------------------------------------------------------DDLDSLQHDLSKHVS-------------------------------------------------------------NKRLLLFLDDMRDDALKENG---------------QCWKRFCAPFTNVR-----------GGSMILVTTRCSEVTEGLR--------…
>ScWN2R01G678700.4
------------------------------------------------------------HISIESRILSLPVLVIAGTSGVG--------KTTLAQHIRLNRH-------------------------VWSHFKRVIWIHVGDDFDVKRLTKEVIQLYTRNEAIT----------------------------------------------------------------------DNFNSLQHALSNHVN-------------------------------------------------------------NKKLLIILDDMRDDALKENG---------------QCWKRFCAPFRSTQ-----------EGSMILVTTRCSRVTEGVR--------…
>ScWN2R01G680400.1
----------------------------------------------KKNTEELEHKLIADSRHDHGSNNIFKVVAIVGQGGIG--------KSTLAKKVFASEAIEE-------------------------EFKIKIWLSVTQQFSKVDLLRTAISHARGKH---------------------------------------------------------------------AENNDDETLLVQALTDTLSN-------------------------------------------------------------NKFLLVMDDVWNQEAWENV-----------------LRTPVD------------------------------VVRSMGAS------…
>ScWN2R01G683700.1
----------------------------------------------------------SNHVNDEPMISSLPVLVVAGIGGVG--------KTTLAQHICNHQR-------------------------VKSHFDLIIWICVSDDFDEKRLTKEAIESCTRKEAKI----------------------------------------------------------------------DNLDSLQRALSNHVK-------------------------------------------------------------NKRLLIVLDDVWDDALNHNG---------------QCWEMFCAPFTSVQ-----------EGSAMLVTTRCPNVTKAVH--------…
>ScWN3R01G004000.1
--------------------------------------------EDSRDKLINMLIA--GNDWS---KQPLKTVSIVGFGGLG--------KTTLAKAAYDEIKGK---------FDCG-----------TFVSV-------SQNPNMKKVLHNILYGLDKNK---------------------------------------------------------------YADIHN--KVWEEKDLIDKLLEFLN-------------------------------------GKRY------------------------LIVIDNIWDERMW-EI-----------------IKCAFSNN-NN------------LGSRIITTTRIISVSKACCSS--A---…
>ScWN3R01G006700.1
-------------------------------------------------DAVKEHIVETLVSAEAC-GVNLSVLPIFGNGGVG--------KTTLAQLVYNDAR-------------------------VQACFSKRIWISVSADFDEVRLTREMLDCVSTGVTKHQG-------------------------------------------------------------------ITNLNKLQEILDEDLK-------------------------------------------------------------SKRLLLVLDDMWEDKDK------------------SRWDKLLAPLRCS--I---------SGNVILVTTRNHSVVKMIS--------…
>ScWN3R01G007400.1
----------------------------------------------------------------------------------------------------------------------------------------DNLCRIDNERCTSGR---------------------------------------------------------------------------------------TLVIIEFSSDVD----------------------------------------------------------------------DEKWKPFYRAVT------------------SMS-------------------IGSKVIIIS-RMESLTRYG--------…
>ScWN3R01G008500.1
-------------------------------------------------------------------------------------------------------------------------------------------HMVKTERCT-GR---------------------------------------------------------------------------------------ALVVVKFVSEVN----------------------------------------------------------------------DEDWKSFYQAVT------------------SIS-------------------TESKVIIIS-RMESLTRYG--------…
>ScWN3R01G014000.1
-----------------------------------------------------ENRNLQDALRYIKDDPKAGMIGIWGPGGVG--------KTHLLK---NINNSFG---------------------DGMTFDFVLFVTASR-GCSVEKVQSQIIERLKLQ--------------------------------------------------------------------SSGSKSRTIYEYMKTKSFLL--------------------------------------------------------------------LLDD-LWDE--ISL-----------------EDVGIPHPLG---------NVNMLNRKVVLTTRLRKVCGQMKVK---KEL…
>ScWN3R01G022000.1
-------------------------------------------------TADMKKLEDWLAKSDKSWYEERAVLSIVGFSGVG--------KTTIAMAFYQKVRDKF--------------------DYRASVTLS-------QNYDEDAVLMMILKQVKPKESDHEN------QHKTG------------SSD------------VKQI----------------------KFE-ISHDKLVKELQDHLAEK-------------------------------------------------------------RYLLLIDDIWSAKTWESI-----------------RKCLPHD--NK------------KGSRVIVTTRFQAVGATCSQGE-----…
>ScWN3R01G024000.1
----------------------------------------------ARYVLVNHLMDQ---------EERSKVVCIVGTGGIG--------KSTLATGIYRQLQGQ---------FSCA-----------AFVHL-------GRNPSVKTTLISILKQVMPDWHCEEYLW--------------------------------------------------------NGYNSEDMEAWDEKKVINKLWAFLKTK-------------------------------------------------------------SYFVVLVDMRSISTWKKI-----------------SCALPNKD--K------------SCDRILITTCTKDVAESCCVH------…
>ScWN3R01G024100.1
----------------------------------------------------HRCELQGLLSASQG--QELKVISIVGCRGVG--------KTSLATAVYGDCR---------AEYDCV-----------AWVVASECR-------DLEDLLTKLLKEAQRTAKPTSTAAQGSISDTEQTS------------------------------------------------------------LRNFLSDKR-----------------------------------------------------------------YFVVIDDVDRLEVCEAI-----------------KREFPKDGHS--------------S-RIIVTTSMHSVAAECSWGS-----…
>ScWN3R01G053100.1
----------------------------------------------EDDTRALVHMLMME---SGDKSDGIVVFAIVGVGGIG--------KTTLSKKVFNDEAIQD-------------------------KFTTKIWLSVTQEFSEVELLQTAITSANGNLPG------------------------------------------------------------------PGGGSQDKALLVPALASAIRD-------------------------------------------------------------KKIFLVLDDMWGTNEWTNL-----------------LKAPFS---HS-----------APGSRVLMTSRHEAIARGMKAVHP----…
>ScWN3R01G058300.1(3)
----------------------------------------------------------------------------------------------------------------------------------------LLRIIEHGRTMSGSR---------------------------------------------------------------------------------------FLVVAEFVSDVD----------------------------------------------------------------------EEDWTKFYSFVK------------------RMG-------------------KGSRVIIIS-KLQRLARFG--------…
>ScWN3R01G067300.1
---------------------------------------------------RDELMELISKTPQGQ-PEELKVISIFGFGGIG--------KTLLARQAYDYTI-------DESQYQAR-----------AWVRASEK--------GARDVLREVLWQLEMQSSTISNSG--GSSCHLSK---------------------------------------------------------LRASLRECLGTKRYIY-------------------------------------------------------------TVLIVIDDMR-TAFWHDI-----------------K-------------------------IVMVTTAIQSVANACSTA------…
>ScWN3R01G070400.3
---------------------------------------------------RDELMELISKTPQGQ-PEELKVISIFGFGGIG--------KTLLARQAYDYTI-------DESQYQAR-----------AWVRASEK--------GARDVLKEVLWQLEMQSSTISNSG--GSSCHLSK---------------------------------------------------------LRASLRECLGTKR-----------------------------------------------------------------FFIVIDDMR-TAFWHDI-----------------KDAFPVIPGV--------------SSRVMVTTAIQSVANACSTA------…
>ScWN3R01G081100.1
-----------------------------------------------------------GH---GLEQSNSRVTSVWGMPGVG--------KTTLVAHVYNTVKA-------------------------D--FDTAAWVTVSESYRLEDLLKKIAAQFG--------------IT-------------------------------------------------LDVSDIEMRGLAA--CIHNYLQGKKF-----------------------------------------------------------------IM-------------I-----------------RNVFPTSN---------------CTGRFVITSRKH---EVSLLATRE---…
>ScWN3R01G085900.1
-----------------------------------------------------------AD---DLEQRICRVTTVCGMPGVG--------KTTLVAHVYNTVKV-------------------------D--FDATAWVPVSQSYRLEDLLKKIATEFG--------------VA-------------------------------------------------VDVANIEMRGLAESISIHNYLQGKKY-----------------------------------------------------------------ILVLDDVWTARVWTEI-----------------RNIFPTSD---------------CTGRFVITSRKQ---EVSLLATRE---…
>ScWN3R01G095500.1
---------------------------------------------AARDEITKKLTDGVGDVT----KQQLKILSIFGIGGLG--------KTTVAKVVYQGLQE---------KFMLK-----------AFVSV-------GQKPNVKKVLRDIFFELDKEGC----------------------------------------------------------------RKSN-AQTLDEKQLIVELQELLENK-------------------------------------RY------------------------FIVIDDIWDVEAW-EI------------------ISCALKD-SN------------CGSKIITTTRSFEVASK----------…
>ScWN3R01G098900.1
---------------------------------------------AARDEITKKLTDGVGDVT----KQQLKILSIFGIGGLG--------KTTVAKVVYQGLQE---------KFMLK-----------AFVSV-------GQKPNVKKVLRDIFFELDKEGC----------------------------------------------------------------RKSN-AQTLDEKQLIVELQELLENK-------------------------------------RY------------------------FIVIDDIWDVEAW-EI------------------ISCALKD-SN------------CGSKIITTTRSFEVASK----------…
>ScWN3R01G099600.1
------------------------------------------------------------DVP----KKQLKILSIVGIGGLG--------KTTVAKVVYEGLQG---------KFMLK-----------AFVSV-------GQKPDVKKVLRDIFLELDKEGY----------------------------------------------------------------WRSN-AQTLDERELIVELQELLENK-------------------------------------RY------------------------FIVIDDIWDVEAW-EI------------------ISCAFKD-SN------------CGSKIITTTRSFEVARK----------…
>ScWN3R01G103400.1
--------------------------------------------DEPKAEIIKLLTEEDVRASE--QQQ-LKIVSIVGSGGMG--------KTTLANQVYQELK---------GQYECW-----------AFVSV-------SRNPDMTNILRTILSEAA-------------------------------------------------------------------KKDYATTEAGNIQQLINKITDF-------------------------------------LADKRY------------------------FVVVDDIWDMDTW-DI-----------------IKCAFPAT-S-------------STSRIITTTRINNVAQSCCSS--F---…
>ScWN3R01G105800.1
--------------------------------------------------ENEKQEIIKLISNK----DQIRVISLWGMGGIG--------KTTLVRDIYQS-------------------------QEISSMFAKRACVTVTRPFNSSTLLKS-LTMQLGY------------------------------------------------------------------------------KNETDLRRCLEGR-------------------------------------------------------------RYLLVLDDLWSRVEWDAI-----------------KQYL----------------PESAASCIIVTTREENIAKYCSKDE-----…
>ScWN3R01G107200.1
--------------------------------------------DQPRDELIKCLMEGVGASV-----QQLKVISIVGFGGLG--------KTTLANEVYCKLEG---------QFQ-----------CRAFVSL-------SQQPDVNKILRNILSQV-------------------------------------------------------------------CPQELPSTDIWDEGKLIDAIRDALKNK-------------------------------------RY------------------------LVVIDDIWSTQAW-RI-----------------IKCSLCVN-D-------------LGSRIITTTRSIDIAKSCCSP--H---…
>ScWN3R01G107400.1
IKDINEKLDEIKMNTEMFNLDRTTSQQFQVTTVDRKQTSPVDELEVVGREIKQAVEDMVQMIVSSCCGNRSSVFGIQGMGGIG--------KTTLAQKIYNEPLVRE-------------------------KFQVRIWLCISQSYTETGLIKQAIRMAGEKCD-------------------------------------------------------------------QLETKT---ELLPLLVDSIKG-------------------------------------------------------------KSVLLVLDDVWKSDVWIDL-----------------LL-SPFRR--------------ALNFHVVVTTRNLDVLAEMHATYT----…
>ScWN3R01G107500.1
---------------------------------------------------KQSVDDMVQIIFSGCHENNTSVLGIQGMGGIG--------KTTLAQKIYNHQMIRE-------------------------KFQVHIWLCISQSYTETGLIKQAIRMAGEKCD-------------------------------------------------------------------QLETKT---ELLPLLVDTIKG-------------------------------------------------------------KSVFLVLDDVWKSDVWIDL-----------------LL-SPFMR--------------ASNFQILVTTRDLY--------------…
>ScWN3R01G110300.1
---------------------------------------------------------------------------------------------------------------------------------------------------------------------------------------------------------------------------------------------------------------------------------------------------------------------------------------------------------------------------------------------------------------…
>ScWN3R01G110800.1
------------------------------------------------------SRKLVDLVLA-HKENKSYKLAIVGTGGVG--------KTTLAQKIYNDQKVKG-------------------------SFKLHAWIYVSQDYNQITLLKEVLRNVGVHHE-------------------------------------------------------------------QGETIT---ELQRKLAETIEG-------------------------------------------------------------KSFFLVLDDVWHSNVWTDL-----------------LR-PALHE--------------TTAGVILVTTRDDQITKRI---------…
>ScWN3R01G110900.1
-----------------------------------------------------SSKKLVDLALA-HKANKSYKLAIVGTGGVG--------KTTLAQKIFNDQKIKG-------------------------SFKLQAWICISRDYDEVTVLKEVLRNIGVYQD-------------------------------------------------------------------QGETIA---ELQRKLAETIEG-------------------------------------------------------------KSFFLVLDDVWHPNVWTDL-----------------LR-PPFHT--------------AISGVIMVTTRDDQIAMRIGIQHA----…
>ScWN3R01G111100.1
-------------------------------------------------------RKLVDLILA-CKEYKSYKIGIVGTGGVG--------KTTLAQKIYNDQKIKG-------------------------SFQMHAWICVSQNYSEVTLLKEVLRNIGVHHE-------------------------------------------------------------------QGESIA---ELQRKLAETIEG-------------------------------------------------------------KSFFLVLDDVWHSNIWTDL-----------------LR-PALHE--------------TTVGVILVTTRDDQIAMRIGVQHT----…
>ScWN3R01G111200.1
------------------------------------------------------SRKLVDLVLA-NKENKSYKLAVVGTGGVG--------KTTLAQKVYNDQKIKG-------------------------SFKMHACICVSQDYSEVTLLKEVLRNIGVHHE-------------------------------------------------------------------QGETIA---ELQRKLAETIEG-------------------------------------------------------------KSFFLVLDDVWHSNVWMDL-----------------LR-PALHK--------------TTSGVILVTTRDDQITRRIG--------…
>ScWN3R01G117000.2
---------------------------------------------------KQSVDDMVQIIVSGCHENNTSVLGIQGMGGIG--------KTTLAQKIYNHQMIRE-------------------------KFQVHIWLCISQSYTETGLIKQAIRMAGEKCD-------------------------------------------------------------------QLETKT---ELLPLLVDTIKG-------------------------------------------------------------KSVFLVLDDVWKSDVWIDL-----------------LL-SPFMR--------------ASNFQILVTTRDLYVLSEMHATYI----…
>ScWN3R01G117100.2
---------------------------------------------------KQSVDDIVQMIVSGFHENSTSVLGIQGMGGIG--------KTTLAQKIYNEQLIRE-------------------------KFQVHIWLCISQSYTETGLIKQAIRMAGEKCD-------------------------------------------------------------------QLETKT---ELLPLLVDTIKG-------------------------------------------------------------KSVFLVLDDVWKSDVWIDL-----------------LL-SPFMR--------------AFNFHVLVTTRDLDVLSEMHAIYI----…
>ScWN3R01G118700.1
--------------------------------------------DGPKEHILGWFCKE-------KQHDDLKVLPIVGSGGLG--------KTTLANQVYCQLK---------GQFQCT-----------AFVSV-------SRNPNIQKILRQMLTEFG---------------------------------------------------------------------ISGG-ALDDERQLIDRIRDH-------------------------------------LRDKRY------------------------LVVIDDVWDIEAW-KA-----------------IRLALFNN-R-------------CGSRIITTTRNVAVASYCSGD------…
>ScWN3R01G157500.1
----------------------------------------DAPRDELVKMLMVEGKE-------------LRVASIVGFAGLG--------KTTLANEVYRKLQ--------GQFD-CH-----------AFVSV-------SQKPDMPNLLSNLLLKL----A-----------------------------------------------------------------GQHSSQMGKLDDMITGIREYLLNK-------------------------------------RY------------------------LIIIDDLWDSLAW-KV-----------------IRCAFPEN-N-------------CGSRVLTTTRIYSVAATCCSN--S---…
>ScWN3R01G161900.1
---------------------------------------------DENRSKLTEWLSIDDK--------ESSVITVSGMGGLG--------KTTLVKNVYDREK--------------------------VNFPDAHAWIVVSQAYDVVDLLGTLLTKLR-LTQG--TQSPLSMD-----------------------------------------------------AKANVYDLSE--AIRKTLQDKKC-----------------------------------------------------------------LIVLDDVWDKDAYTQM-----------------CNAFQ-GL---------------KGSRVMITTRKE---DVAALASSR---…
>ScWN3R01G162700.1
---------------------------------------------EENRSKLTEWLTGDDK--------ESKVITISGMGGLG--------KTTLVKNVFDREK--------------------------TNFPDAHAWIVVSQAYDVVDLLGALLTKIQ-HT------PTLSVG-----------------------------------------------------AQADVYELTE--AIKKILQGRKC-----------------------------------------------------------------LIVLDDVWDTEAYTQM-----------------CNAFQ-GL---------------QGSRVMITTRKE---DVAALAPPS---…
>ScWN3R01G163700.1
---------------------------------------------DENRSKLIEWLATKDKA-------ESTVITVSGMGGLG--------KTTLVKNVYDREK--------------------------VNFPDAHAWIVVSKEYDVIDLLGTLIAKIR-HTQESTTPPPLSMG-----------------------------------------------------AKADVYDLTE--AINKILQDKKC-----------------------------------------------------------------LIVLDDVWNKDAYNQM-----------------CNAFQ-GI---------------QGSRVMITTRME---DVAALAQPK---…
>ScWN3R01G203100.1
-------------------------------------------------------------------------------------------------------------------------------------------------------------------------------------------------------------------------------------------DF----------------------------------------------------------------------------------------SAAWEQL-----------------KVVFPHDN--D------------EEGSIVITTRSLEVARSCCTCPN----…
>ScWN3R01G259800.1
--------------------------------------------------TKPREELIKLLDVN-TRDGDAKVICVVGMGGLG--------KTTLARKTYESK------------------------EDIVQNFSCCAWITVSQSFFKIEMLKDMIRQLLGGDSLKNLLK------------------------------------------------------------ELEGKWCKLR--------------------------------------------------------------------------------------------------------------------------------------SGII---------------------…
>ScWN3R01G313100.1
-------------------------------------------------ERGRDTLIKSLAGG-----QQMKIVSIVGSGGLG--------KTALANLVFRQLR---------PQFDSC-----------AFVS--------------------ILRQLNVGENHS---------------------------------------------------------------------KEAKDAIRDFLQNK-----------------------------------------------------------------RYLFNCH----KEDWHIL-----------------SRSLPVNA-C--------------GSRVIVTTRVNDIAKTCCSGQDE---…
>ScWN3R01G378100.1
------------------------------------------------------------------------------------------------------------------------------------------------------------------------------------------------------------------------------------------------------------------------------------------------------------------------------MDEETWRGLYTSAA------------------SHLMPG------------------SKIILTS-RSEKIASLG--------…
>ScWN3R01G378300.1
-----------------------------------------------------------------------------------------------------------------------------------------------------KT---------------------------------------------------------------------------------------SLVIVELAEDEV--------------------------------------------------------------------PDEGRWRRLRTSAF------------------CKGAGS-------------------RIIVTS-RSEAAQRLG--------…
>ScWN3R01G401100.1
----------------------------------------------KYLDVLLQHILDGGLES------ELSVISLVGMGGVG--------KTTLAKKVYTNLDV-------------------------KKHFECCAWIYVSKTMELRSILCEMVKGLMRIP---------------------------------------------------------------SAEASSLCEKQLQELLLSGLGCKKF-----------------------------------------------------------------LLVFDDVWDRGLWDII-----------------KLVLPRNC---------------SGSRVLVTTRNAA-VADSVEGAKS---…
>ScWN3R01G409100.1
------------------------------------------------------MEEMLQELHDCVRGGDVGVVGIYGMGGIG--------KTALLH---KFNNDFLIG-------------------SQDINVVIYIEVG--REFSLDDIQKVIGDRLGLS---------------------------------------------------------------WENRTPKE-RAGVLYRVLTKMNFVL--------------------------------------------------------------------LLDD-LWEP--LNF-----------------RMLGIPVPKH------------NSKSKIIVATRMEDVCNRMDVRR---KL…
>ScWN3R01G409200.1
------------------------------------------------------MDEMLQELHACVRGGDVGVVGIYGMGGIG--------KTALLH---KFNNDFLIG-------------------SQDINVVIYIEVG--REFSLDDIQKVIGDRLGLS---------------------------------------------------------------WENRTPKE-RAGVLYRVLTKMNFVL--------------------------------------------------------------------LLDD-LWEP--LNF-----------------RMLGIPVPKH------------NSKSKIIMATRIEDVCNRMDVRR---KL…
>ScWN3R01G517300.1
-------------------------------------------------DYEKAEIIRLIKGHKL--SSSVTVLTVLGIGGVG--------KTTLAQLVYNDPS-------------------------VESQFDHRIWISVSNKFDETRISREMLDFVSR--GTHEG-------------------------------------------------------------------LYSFARLQELLKGYLK-------------------------------------------------------------SKRVLLILDDVWDDLND------------------CQWNQLLAPLKSDS-A---------KGNIILVTTRKPSVAKKRG--------…
>ScWN3R01G517400.1
-------------------------------------------------DYEKAEIIRLIKGHKL--SSSVTVLTVLGIGGVG--------KTTLAQLVYNDPS-------------------------VESQFDHRIWISVSNKFDETRISREMLDFVSR--GTHEG-------------------------------------------------------------------LYSFARLQELLKGYLK-------------------------------------------------------------SKRVLLILDDVWDDLND------------------CQWNQLLAPLKSDS-A---------KGNIILVTTRKPSVAKKRG--------…
>ScWN3R01G517800.1
-------------------------------------------------DYEKEEIIRLIKGHKL--SSSVTVLTVLGIGGVG--------KTTLAQLVYNDPS-------------------------VESQFDHRIWISVSNKFDETRISREMLDFVSR--GTHEG-------------------------------------------------------------------LYSFAWLQELLKGYLK-------------------------------------------------------------SKRVLLILDDVWDDLND------------------CQWNQLLAPLKSDS-S---------KGNIILVTTRKPSVAKKRG--------…
>ScWN3R01G519100.3
---------------------------------------------DENRKKLAEWLTTDEN--------ENTVSAVSGMGGLG--------KTTLVKNVYDRKK--------------------------VNF-HAHAWIVVSQSYHIVDLLEKFLTEIYKSLKKS--KPPVSAD-----------------------------------------------------TKANVYELTE--SIQKILQDKKC-----------------------------------------------------------------LIVLDDVWDIEAYTQM-----------------RSAFQ-GL---------------QGSRVVITTRRE---DVAAFAPPR---…
>ScWN3R01G522800.1
---------------------------------------------EDNRRMLTEWLYSDEM--------DSRVITVSGMGGLG--------KTTLVTNVYEREK--------------------------ANF-QAHAWIVVSQTYTVEALLRKLLRKVG-----YTEQAAASNI-----------------------------------------------------DRMDAYDLKE--EIKRTLQDRKC-----------------------------------------------------------------LFVLDDVWNQDVYYQL-----------------RDALQ-NS---------------RESRIIITTRNN---HVAAVAHSS---…
>ScWN3R01G543600.1
--------------------------------------------------EKEISNIIELIQEHSS-TQQIQVIAVWGEGGVG--------KSTLISDIYHS-------------------------QEVNQMFEKHAYVTVLQPFKLEKLLSS-LAFQLDA------------RKVAS---------------------------------------------------------TEVADFTGLFDRCLQEK-------------------------------------------------------------SCLIVLDDLSSTTEWDII-----------------WPYLLA--------------MNSPSLVILITTRHEDIAKHCCKNP-----…
>ScWN3R01G543900.1
-------------------------------------------------DEDKRSIKSLIKENKA--TIGLTVVPIVGIRGVG--------KTALAQLVYNDPA-------------------------VESQFDHKIWIWVSNEFDEMRLTREMLDYVSQ--ETHDG-------------------------------------------------------------------ICSFPKLQEVFKGHIK-------------------------------------------------------------SKRVLLILDDLWEGMDD------------------GRWNKLLAPFSADE---------------------NRLLPKKRG--------…
>ScWN3R01G547500.1
-------------------------------------------------------------------------------------------------------------------------------------------------------------------------------------------------------------------------------------------------------------------------------------------------YRY------------------------FVVVDDIWDVDTW-DI-----------------IKCAFPAT-S-------------STSRIITTTRINNVAHSCCSS--F---…
>ScWN3R01G548800.1
----------------------------------------------------ESEMNELRLYTTKACFDSIQVMSVWGIAGIG--------KSSLVKNLFCD--------------RILNKQSPDQIKKRPDPFNKYAWVELSYPFNLRDFAQSVLQNLHSESLQSKE----------------------------------------------------------TAHHDMMGSKNPVPQCQYILKQYR-----------------------------------------------------------------CLVVIDGLKSTKEWDLI-----------------QSELVS--------------GSSR-NCIIVITTEAGIAKHCRGDRG----…
>ScWN3R01G549700.1
--------------------------------------------DEPKAEIIKLLTEEDVRASE--QQQ-LKIVSIVGSGGMG--------KTTLANQVYQELK---------GQYECW-----------AFVSV-------SRNPDMTNILRTILSEVA-------------------------------------------------------------------KKDYATTEAGNIQQLISKITDF-------------------------------------LADKRY------------------------FVVVDDIWDMDTW-DI-----------------IKCAFPAT-S-------------STSRIITTTRINNVAQSCCSS--F---…
>ScWN3R01G550500.1
----------------------------------------------------------GVASTQ--QLQQVKMVSIVGSGGMG--------KTTLANQVYQHLK---------GKFNCK-----------AFVSV-------SRNPDMMNTLRTILSEVS-------------------------------------------------------------------GQSYAATEVGSIQQVTEKIRNH-------------------------------------LAEKRY------------------------CIVVDDIWKNETW-DV-----------------IKCVFPMT-S-------------SG-IIMTTTRIKDVANSCRSL--F---…
>ScWN3R01G550600.3
--------------------------------------------EDPKAELIKLLTEEDGVAST--QRQEVKMVSIVGSGGTG--------KTTLANQVYQELR---------KESQCQ-----------SFISV-------SRNPDMMNILRTIFSEVS-------------------------------------------------------------------RRPYADTEAGSIQQLIREISNF-------------------------------------LVDKRY------------------------FIVIDDIWDIDTW-GV-----------------IRLAFPMT-N-------------SGGRIITTTRMNNVARSCCSS--F---…
>ScWN3R01G550700.1
----------------------------------------------------------------------------------------------------------------------------------------------------------------------------------------------------------------------------------------------EEDLVLKINEF-------------------------------------LQDK--------------------------------------------------------------------S-------------IGSRIITTTRINDVAKSCRSS--F---…
>ScWN3R01G550900.1
-------------------------------------------------------NMKNGWVSSK-EEEPLKMVSIVGPGGLG--------KTTLANQVYQEHK---------GDFTCC-----------AFLSV-------SRRPDMMNILRNILSQVS-------------------------------------------------------------------NQPYNDTKAGSVQQVISNITEF-------------------------------------LADKRY------------------------FIVVDDIWDVKTW-DV-----------------IKCAFPMN-T-------------CGSILITTTRMTDVARSCCSS--F---…
>ScWN3R01G551000.1
---------------------------------------------EPKTEIIRLLTEGNVYAPVQ--QQQPKILSIVGSGGMG--------KTTLANQVYQDLK---------VKFECR-----------AFVSV-------SRNPNMKKILRTILSEVA-------------------------------------------------------------------NKDYAHTKARDEQQLISKISSF-------------------------------------LVDKRY------------------------FVVVDDIWDVDTW-NI-----------------IKCAFPTT-S-------------SSNRIITTTRMNNVAHLCCSS--L---…
>ScWN3R01G551100.1
---------------------------------------------EPKTEIIRLLTEGNVYAPVQ--QQQPKILSIVGSGGMG--------KTTLANQVYQDLK---------VKFECR-----------AFVSV-------SRNPNMKKILRTILSEVA-------------------------------------------------------------------NKDYAHTKARDEQQLISKISSF-------------------------------------LVDKRY------------------------FVVVDDIWDVDTW-NI-----------------IKCAFPTT-S-------------SSNRIITTTRMNNVAHLCCSS--L---…
>ScWN3R01G551200.3
-------------------------------------------------ELIKLLTGEDGVVST--KEQ-VKMVSIVGSGGMG--------KTTLANQVYQELK---------EKFKCK-----------AFISV-------SRNPDMTNILRTILSEVS-------------------------------------------------------------------GQAYAHTEAGSIQQLISKITDY-------------------------------------LAEK----------------------------------------------------------------------------------------------VILC-----------…
>ScWN3R01G551500.1
--------------------------------------------EDPKAELIKLLTEEDGVAST--QRQEVKMVSIVGSGGTG--------KTTLANQVYQELR---------KESQCQ-----------SFISV-------SRNPDMMNILRTIFSEVS-------------------------------------------------------------------RRPYADTEAGSIQQLIREISNF-------------------------------------LVDKRY------------------------FIVIDDIWDIDTW-GV-----------------IRLAFPMT-N-------------SGGRIITTTRMNNVARSCCSS--F---…
>ScWN3R01G551600.1
--------------------------------------------DKPKAEIIKLLTEVDGCGSPE----QLKIVSIVGSGGMG--------KTTLADQVYQELK---------VGFQCQ-----------AFLSV-------SRSPNMMNILRRILSQVS-------------------------------------------------------------------RQPYANTIEGSEEDLVLKINEF-------------------------------------LQDKRY------------------------FIVVDDIWSVDTW-DI-----------------IKRAFPKT-S-------------IGSRIITTTRINDVAKSCRSS--F---…
>ScWN3R01G551700.1
---------------------------------------------EPKSEIIRLLTEG----VST--NEKPKLVSIVGTGGMG--------KTTLANQVYQVLK---------EKFKYQ-----------AFLSV-------SRNPDAMNILRIIHTQIS-------------------------------------------------------------------GLYFADTEAGSIQQVIIKINSF-------------------------------------LADKRY------------------------FVVIDDIWDVDTW-DL-----------------IKFAFPMS-S-------------SGSIIITTTRINNVAESCRSS--F---…
>ScWN3R01G552300.1
-----------------------------------------------KAEIIKLLNGKDECASI--EEQ-LKMVSIVGSGGMG--------KTTLANQVYQELK---------DEFKYK-----------AFVSV-------SRNPDMMNILRTILSEVN-------------------------------------------------------------------CQGYAYTEAGSIQQLIRKICDC-------------------------------------LTEKRY------------------------FIVIDDIWDIKTW-DV-----------------IKYAFPKT-R-------------SGSAIITTTRISAVACACRSS--I---…
>ScWN3R01G552400.1
--------------------------------------------------LIKLLTDEDVHVPV--QQQQLKIVSIVGSGGMG--------KTTLANQVYQELK---------GKYECW-----------AFVSV-------SRNPDMINILRTILSEVA-------------------------------------------------------------------KKDYATTEAGNIQQLINKITDF-------------------------------------LADKRY------------------------FVVVDDIWDVDTW-DI-----------------IKCAFPAT-S-------------STSRIITTTRINNVAHSCCSS--V---…
>ScWN3R01G552500.1
---------------------------------------------EPKAELIKLLTEENVHVPV--QQQQLKIVSIVGSGGMG--------KTTLANQVYQELK---------GKYECW-----------AFVSV-------SRNPDMTNILRTILSEVA-------------------------------------------------------------------KKDYATTEAGNIQQLINKITDF-------------------------------------LADKRY------------------------FVVVDDIWDVDTW-DI-----------------IKCAFPAT-S-------------STSRIITTTRINNVAHSCCSS--L---…
>ScWN3R01G552600.1
--------------------------------------------DEPKAEIIKLLTEHD--RCSS--TQQLKIVSIVGPGGMG--------KTTLANQVYQDLK---------VKYECR-----------AFLSV-------SRNPDMMNIMRTIRSQVS-------------------------------------------------------------------DQRFADTEEGSLQQLIINITDF-------------------------------------LQDKRY------------------------FVVVDDIWDADAW-KV-----------------IRRAFPES-S-------------SSSRIMITTRKNDVAELCRSS--F---…
>ScWN3R01G552700.1
--------------------------------------------DKPKAELIKLLTEEDVHVPV--QQQQLKIVSIVGSGGMG--------KTTLANQVYQELK---------GQYECW-----------AFVSV-------SRNPDTTNILRTILSEVA-------------------------------------------------------------------KKDYATTEAGNIQQLISKIIDF-------------------------------------LADKRY------------------------FVVVDDIWDMDTW-DI-----------------IKCAFPAT-S-------------STSRIITTTRINNVAQSCCSS--F---…
>ScWN3R01G553600.1
---------------------------------------------------EQTVSALTGSI---YLGETLSVLPFVGPGGMG--------KTTFTQHLYNDTR-------------------------VKEHFTVRVWVCVSTDFSVLNLTRQILRCISATEKEEH---NC------------------------------------------------------------TVETANLDQLQKSIAERLKS------------------------------------------------------------RR-FLIVLDDIWKCNSESD------------------WNNLLVPFRKGET----------KGSMVLVTTRFPSIAHMVKTT------…
>ScWN3R01G555300.1
------------------------------------------------------------------------------------------------------------------------------------------------DFD----------------------------------------------------------------------------------------------LQKSIGERLKS------------------------------------------------------------KR-FLIVLDDIWKCNSKTD------------------WNNLLAPFRQGET----------KGSMVLVTTRFPSIAHMVKTT------…
>ScWN3R01G564400.1
------------------------------------------------------DMLREQLLDVDT-VPGRALVSIVGESSIG--------KTTLAR---KVYQSPEVRN-----------------HFAIRT-WTVLPPNSRPADVLRDIHRQATSQLRRSPSNGQSA-----------------------------------------------------EDGGCDAKGGKDISNSLFRNMTGRRYLV--------------------------------------------------------------------VVDG-SIAVADWNS-----------------LRASLPD-------------EGNGSRVVLVTDAAELEVVGYAGGPTYEPI…
>ScWN3R01G565000.1
---------------------------------------------------------------------------------------------------------------------------------------------------------------------------------------------------------------------------------------------------------------------------------------------------------------------------------------------------------------------------------------------------------------…
>ScWN3R01G565100.1
---------------------------------------------------------------------------------------------------------------------------------------------------------------------------------------------------------------------------------------------------------------------------------------------------------------------------------------------------------------------------------------------------------------…
>ScWN3R01G565200.1
---------------------------------------------------------------------------------------------------------------------------------------------------------------------------------------------------------------------------------------------------------------------------------------------------------------------------------------------------------------------------------------------------------------…
>ScWN4R01G006400.1
--------------------------------------------------DTQKKEIIDGITHGEYSSKQLTVLPIVGPGGVG--------KTTFTQHIF--EE-------------------------VKSSFQVTIWICVSLNFTAD---REILEQIPKDNSSESKN---------------------------------------------------------------------GSSKEEQIEQRLRS------------------------------------------------------------KR-FLLVLDDVWKY-HDDE------------------WKKLVAPFK-KAGT---------EGNMVIVTTRIPGVADMVRTV------…
>ScWN4R01G007000.1
----------------------------------------------EEDMRALVEVLTREA--ASNKSDCFMVVAIVGVGGIG--------KTTLSKKVFNDDSIKG-------------------------KFTNKIWLSITKDFNDVELLNKAIIAVGGDLPA------------------------------------------------------------------AGGARDR-DLLVGALSNAIRD-------------------------------------------------------------KKFFLVLDDMWGVDAWDKL-----------------LMAPFS---YG-----------GPSSKVLVTTRHDTVALSMKAVH-----…
>ScWN4R01G008400.1
------------------------------------------PRDELIRLFKEGGNVSK-----------LKTVSIVGLGGLG--------KTTLAKTVYDKLK---------AQYHPK-----------AFVPV-------GQNPDVKTILKNIIIDCQSKEY-----------------------------------------------------------------NAERLEYLDARQLINELQKLLKDK-------------------------------------RY------------------------FIVIDDIWDSSSW-DL-----------------IASAFPKN-N-------------HGSRVITTTRIERVALDCCKV--E---…
>ScWN4R01G012800.1
--------------------------------------------DELIRLFKEDGNVSK-----------LKTVSIVGLGGLG--------KTTLAKTVYDKLK---------AQYHPK-----------AFVPV-------GQNPDVKTILKNIIIDCQSQEY-----------------------------------------------------------------NAERLEYLDARQLINELQKLLEDK-------------------------------------RY------------------------FIVIDDIWDSSSW-DL-----------------IASAFPKN-N-------------HGSRVITTTRIERVALDCCKV--E---…
>ScWN4R01G012900.1
---------------------------------------------------------NRGRSNGKERMTELPVLPIVGMGGVG--------KTTMAQEICN-VA-------------------------KEEHFDCIIWICVSDDFDMKRLTREILQHFGHETQPDSS----------------------------------------------------------------------LNILMTKLATCVR-------------------------------------------------------------SKKFLLVLDDMWDDILKVGG---------------AGWKRFCKPLENGL-----------QGSIILVTTRFSEVGSLVG--------…
>ScWN4R01G027400.1
----------------------------------------------EEDTRALVEVLTREA--ASDKSERFMVVAIVGVGGIG--------KTTLSKKVFNDDNIKG-------------------------KFTKKIWLSITQDFNDVELLNKAIIAVGGDLPV------------------------------------------------------------------AGGARD-RDLLVGALNNAIRD-------------------------------------------------------------KKFFLVLDDMWGVDAWDKL-----------------LMAPFS---YG-----------GPGSRVLITTRHDTVARSMKAFHP----…
>ScWN4R01G066700.1
-------------------------------------------------DMERDKIISMLLKDD--ANEDISIVPIVGLGGLG--------KSTLAASVFA-DKRVN-----------------------MFPVRAWVHVSK--KFDLLKIGSDILK-SIN-----------------------------------------------------------SSINLDNNNLQF-----LQENLKKALAGS-----------------------------------------------------------------SYLIVLDDLWEEDGDE--------------------LEKLKQMLQHGS--------K--GSRVIVTTRNQGVVNKLSTGVLAHQR…
>ScWN4R01G094800.1
---------------------------------------------------DEALAELLEQLAE-GQPSQLKVIAVVGFCGLG--------KTALAAEVYNRET-------RSDRFQKH-----------AWVYAALK--------SSPEVLADMLRKLSSGA-PSCLGKSVLETSDVGQ---------------------------------------------------------LCAELKQQLVKKR-----------------------------------------------------------------YFIVIDDIRTEDQWKTI-----------------KSALPADKDI--------------SSRILVTTTIQSVANACSSS------…
>ScWN4R01G095200.1(3)
----------------------------------------------------------------------------------------------------------------------------------------------------------------------------------------------------------------------------------------------------------------------------------------------------------------------------------------YFQI-----------------RDAFP-NL---------------QGSRIIITTRKD---HVAGISSPT---…
>ScWN4R01G095500.1
------------------------------------------------RIWLTRLLYSEEP------EPENTVITVSGMGGLG--------KSTLVSNVYEREK--------------------------INF-PAHAWIVVSQVYTVDALLRKLLWKIG-----YTEQPLSAGI-----------------------------------------------------DKMDVHDLKK--EIQQRLENRKY-----------------------------------------------------------------LIVLDDVWEQDVYFQI-----------------HDALQ-DL---------------PGSRIIITTRKD---HVAGISSLN---…
>ScWN4R01G095900.1
----------------------------------------------------ESEMKELQEHTTNARFYYLKVISVWGIAGVG--------KSTLVRNLFCY--------------VILNTR----------LFEKYGWVDISHPFNLRDFCRSLLLEFDSESFQAKE----------------------------------------------------------TAPHGQIVIKNPIQECRDLLEQHH-----------------------------------------------------------------CLVIIDDLQSKEEWEAI-----------------KAALLS--------------RSSK-SVIIAITTEASIATTCA-DKE----…
>ScWN4R01G140900.1
------------------------------------------------------------------------------------------------------------------------------------GEDLANGVFALNNQAASGK---------------------------------------------------------------------------------------YLFVVDFIFD----------------------------------------------------------------------VDEAAWTNFQSYLQ------------------KLPGAG------------------IKIVVTG-RAEQVANLG--------…
>ScWN4R01G152800.1
--------------------------------------------------QKEADELMAFLLNPEQGNEKVSRISVVGMGGVG--------KTALVREAYNDSR--------------------------TDCFGVKVWICVSHRASITRVLIDATNAASKKLLLYRHP------------------------------------------------------------------APDKGTIKSMLADVLKD-------------------------------------------------------------KRFLIVLDDIWDWDLSRNI-----------------LDAFNMPFSQAREG-----------SKVIVTTRDPSIGEGMSTVG-----…
>ScWN4R01G159500.1
------------------------------------------------HVEKERIINFLLHDGGPSTGEKVGVLPIVGDIGVG--------KTTLAQHVCDDERVRSHFPIILYSNLS--YTRAMARGEAEFVLGSNHTVRDAKEYIESLH---VLKEKYL--------------------------------------------------------------------------TKRFLMVFEDVD--------------------------------------------------------------------------ADKKQMLEELL------------------LIIRHG---------------KQGSRIIITTNSRAIAASMG--------…
>ScWN4R01G174400.2
---------------------------------------------DGNRKKLEQWLA-GDEL-------EHSVIVLHGMGGLG--------KTTLAANVYRKES--------------------------ENF-DCHCWVSVSQTYCREDVLKKLIKELFK-----DKAIVPSNI-----------------------------------------------------ETMDIISLEE--ELKNFLDRRKY-----------------------------------------------------------------LIMLDDVWTPEAFHDL-----------------SGVVIRNK---------------KGSRVVITTREG---NVAGLASQG---…
>ScWN4R01G219700.1
------------------------------------------------DGRMNGFINSLAKD--GD--QQLKVLSVFGSACLG--------KTTLARVLYNRFG---------KQYGCR-----------AFIRV-------SKKPDMKRIFHDMLSQLQR-R--------------------------------------------------------------HPPQHY-MESDLIH-NIKQYLRDK-----------------------------------------------------------------RYLIIVDDVWAVSVWDII-----------------NHAFPKGN-H--------------GSRIITTTQSEDVALTCCCYQSE---…
>ScWN4R01G261800.1
---------------------------------------------ELIRLMASEEGSSAQ---------PTKVLSIVGFGGLG--------KTTLANQIYHRLK--------WQYQ-CQ-----------AFVSV-------SQKPNIRMILRRMLTQVGYEVP-----------------------------------------------------------------GGTNMEIWAEDELISELREFLIDK-------------------------------------RY------------------------LILIDDIWDETTW-NV-----------------IRCALPEN-M-------------YGSMIITTTRISSVARACCCH--Q---…
>ScWN4R01G262700.1
--------------------------------------------EEPTNELINLLRDGEK---------KLKVVSIVGFGGLG--------KTTLASVVHGKLK--------GEFSSCT-----------AFVLV-------SQKPDIPKLLRGLLSQLG---------------------------------------------------------------------VEPSIHACEPH-LIDMLREHLKNE-------------------------------------RY------------------------LIIIDDIWDVSAW-DI-----------------IKCAFPEN-Y-------------LGSRVITTTRIQVVAKACCFH--G---…
>ScWN4R01G300200.1
----------------------------------------------PRDDLAKWALDAENSL-G----TRCRVLSIFGFGGLG--------KTTLANEVYRKIR---------EHFHCH-----------AFVSL-------SQKPDVRKIIKDIISQVP-----------------------------------------------------------------CHDEFTKDIQFWDEKRSIEKLREL-------------------------------------LQDKRY------------------------LVIIDDIWSTSAW-NT-----------------IKCAFPE--NN------------CSSRIITTTRIFDVASSCCQV--R---…
>ScWN4R01G316200.1
----------------------------------------------------------------------------------------------------------------------------------------------SQKPNIRMILRRMLSQVGYVGP-----------------------------------------------------------------DGANMEIWAEDELISALGQFLMDK-------------------------------------RY------------------------LIVIDDIWDETTW-NV-----------------IRCALAEN-L-------------RGSMIITTTRINTVARACCCN--Q---…
>ScWN4R01G324000.1
--------------------------------------------------------HDDCPEQLNYCPEQLNVIPIFGPGGIG--------KTTFTQHIC--QE-------------------------VNSSFRASIWICVSLDFSADRLAQEIANKIDR--VDGEKD---------------------------------------------------------------------NDSAEELIKKRLKA------------------------------------------------------------KR-FLLVLDDVWTY-QEDE------------------WKKLIAPFE-KVES---------KGNLIIVTTRIPKVAEMVKTN------…
>ScWN4R01G356900.1
------------------------------------------------------IYKNKVHQFLQSERPDESFFGLWGTPGVG--------KTRLLS---LIAASY-----------------------ADSFRHILFLDGGC---SVRVMQHHLASLLKLDWE-------------------------------------------------------------TMLSLQEHRRAKIITEFLVQDSFLL--------------------------------------------------------------------LLDN-VHDRPYPDL-----------------VAVGLPIPLG-------------CHQKVVLTSRNQMMCERMGCQI-SNIV…
>ScWN4R01G359600.1
----------------------------------------------QDEREQAVKVLLD--HNNSS-HNNVMVLPIVGMGGIG--------KTTLAQLVYNDQ-RVIH----------------------HFELVIWVCVSD--KFVIEEIIRSVIEVVTM------------------------------------------------------------------KKCDLT-QMEALQKRLSEALGKK----------------------------------------------------------------KYLLVLDDVWN-EDRQK-------------------WDD-MRSLLCSH--------AGSGSAIIVTSRSSQVASIMGTLP-----…
>ScWN4R01G384500.1
------------------------------------------------HVEKERIINFLLHDGGPSTGEKVGVLPIVGDIGVG--------KTTLAQHVCDDERVRSHFPIILYSNLS--YTRAMARGEAEFVLGSNHTVRDAKEYIESLH---VLKEKYL--------------------------------------------------------------------------TKRFLMVFEDVD--------------------------------------------------------------------------ADKKQMLEELL------------------LIIRHG---------------KQGSRIIITTNSRAIAASMG--------…
>ScWN4R01G387700.1
----------------------------------------------DDEKEGVVKLLLD-----QQDQQKVQVLPIFGMGGLG--------KTTLAKMVYNDQ-GVQN----------------------HFPLKMWHHVSD--NFYAITIVKSIIELATN------------------------------------------------------------------KRCNLPESIELLQKKLDEVIGQK----------------------------------------------------------------RFFLVLDDVWN-EENTL-------------------WEDELKPLLCYV--------GGPGSVIVVTCRSKKVTSIMSTVK-----…
>ScWN4R01G387800.1
-------------------------------------------------------------------------------------------------------------------------------------------------------------LATS------------------------------------------------------------------NYC---------RRNLAKSLARR----------------------------------------------------------------GFFLVLDDVWN-GEKKL-------------------WEDELKPLLCSV--------GGPGSVIVVTCRSKQVASIMQT-------…
>ScWN4R01G387900.1
----------------------------------------------DDDKKRVVELLLD-----QQDQHEVQVLPIFGMGGLG--------KTTLAKMVYNHQ-KVQQ----------------------HFQLKMWHCVSD--NFDVSAIVKSIIELATN------------------------------------------------------------------GSCSPSGNIELLQKKLGEVIGQK----------------------------------------------------------------RFFLVLDDVWN-GEKKL-------------------WEDELKPLLCSV--------GGPGSVIVVTCRSKQVASIMQTVE-----…
>ScWN4R01G407900.1
--------------------------------------------DRTRDELIKTLIC---EDGSS--KEQLKKLSIVGVGGLG--------KRTLAKVVYEKIKCQ---------FDCA-----------AFVPV-------GQNPDIKKVFKDLLYGLDKEK---------------------------------------------------------------FHDIHN--TTRDENLLIEEIIGILV-------------------------------------DKRY------------------------LIVIDDIWKGEIW-RS-----------------VNCALYKN-K-------------LHSRVITTTRNVSVSEACLSS--G---…
>ScWN4R01G408000.1
---------------------------------------------------------------------------------------------------------------------------------------------------------------------------------------------------------------------------------------------------------------------------------------------------------------------------------------------------------------------------------------------------------------…
>ScWN4R01G410000.1
------------------------------------------------HVEKERIINFLLHDGGPSTGEKVGVLPIVGDIGVG--------KTTLAQHVCDDERVRSHFPIILYSNLS--YTRAMARGEAEFVLGSNHTVRDAKEYIESLH---VLKEKYL--------------------------------------------------------------------------TKRFLMVFEDVD--------------------------------------------------------------------------ADKKQMLEELL------------------LIIRHG---------------KQGSRIIITTNSRAIAASMG--------…
>ScWN4R01G410700.1
------------------------------------------------HVEKERIINFLLHDGGPSTGGKLGVLPIVGGMGVG--------KTTLAQHACDDERVRNHFPVILYSNFS--YTRAMARGEAPFVLGSKHALRDAQKFIESLH---VLKEKCL--------------------------------------------------------------------------TKRFLMVFEDVD--------------------------------------------------------------------------AGKKQMLEELM------------------PILRHG---------------KHGSRIIITTNSRAVAASMG--------…
>ScWN4R01G417800.1
---------------------------------------------------EKDIIELITESAPTH-HQEPLVLPIVGDGGVG--------KTTLARQVYNDKR-------------------------VKDKFEMMIWIYVSANFDEVKITQGILQQIPG--CEYKP-------------------------------------------------------------------STNLNVLQSSIKKHLT-------------------------------------------------------------G-KFLIVLDDMWEE-SQ------------------GRWDKLLAPLRCT--E---------KGGVVLVTTRKLSVANATGR-------…
>ScWN4R01G417900.1
-------------------------------------------------DKDRDRIIRKLTSDESA-GQDLSILCIIGYGGVG--------KTTLANVVFNDSA-------------------------ISKHFPVRLWVYVSAHFDQAKIIRKMLESLTG--NKHED-------------------------------------------------------------------IKSLKDLQRTLELEVK-------------------------------------------------------------SKRVLLILDDIWEDSQK------------------EKWDDLLTPLQSNE-V---------KGNKILVTTRKPSVGKFTR--------…
>ScWN4R01G438600.1
-----------------------------------------------------KEELIKLMDVGITEDGPVKVICVVGMGGLG--------KTTIVRKTYESK------------------------EDIVKSFDCCAWITVSQSFLKMEMLKDMIKQLLGVESLKKCLN------------------------------------------------------------ELGGKALRVEDLASYLVEGLKDK-------------------------------------------------------------RYFVVLDDLWTIYAWSWI-----------------QDIVFP-S------------SNKKGSRIVITTRDLGLANKITHKS-----…
>ScWN4R01G450300.1
--------------------------------------------DHTRDELIETLIS---EEGSS--KERLKTISIVGVGGLG--------KTTLTKAIYEKIKDK---------FQCA-----------AFVPV-------GQNPDIRKIFKDLLYGLDKEK---------------------------------------------------------------FKDIHN--TTRDQKLLMEEISEFLV-------------------------------------DKRY------------------------LIVIDDIWEEEIW-RY-----------------INCALYKN-K-------------LHSRVITTTRNVSVSEACLSS--S---…
>ScWN4R01G450400.1
--------------------------------------------DHTRDELIETLIS---EEGSS--KERLKTISIVGVGGLG--------KTTLTKAIYEKIKDK---------FQCA-----------AFVPV-------GQNPDIRKIFKDLLYGLDKEK---------------------------------------------------------------FKDIHN--TTRDQKLLMEEISEFLV-------------------------------------DKRY------------------------LIVIDDIWEEEIW-RY-----------------INCALYKN-K-------------LHSRVITTTRNVSVSEACLSS--S---…
>ScWN4R01G450600.1
---------------------------------------------RTRDELVKTMIC---EDGSS--EEQLRTISIVGVGGLG--------KTTLTKAVYEKIRAQ---------FDCA-----------AFVPV-------GQNPDMRKVFKDVLYGLDEEK---------------------------------------------------------------FKDIHN--TTRCEKLLIEQISKFLV-------------------------------------DKRY------------------------S----------------------------------------------------------------------------------…
>ScWN4R01G450700.1
--------------------------------------------DRTRDELIKTLIC---EDGNS--KEQLKTISIVGVGGLG--------KTTLTKAVYEKIKAQ---------FDCV-----------AFVPV-------GQNPDIKKVFKDLLYELNKAK---------------------------------------------------------------FTDIHN--TSKDENLLIKEIREFLV-------------------------------------DKRY------------------------LIVIDDIWEEEIW-RY-----------------INCALYKN-K-------------LHSRVITTTRNVSVSEACLSS--S---…
>ScWN4R01G450800.1
--------------------------------------------DRTRDELIKTLIC---EDGSS--KEQLKTISIVGVGGLG--------KTTLTKAVYEKIKAQ---------FDCV-----------AFVPV-------GQNPDIKKVFKDLLYELNKAK---------------------------------------------------------------FTDIHN--TSKDENLLIKEMREFLV-------------------------------------DKRY------------------------LIVIDDIWEEEIW-RY-----------------INCALYKN-K-------------LHSRVITTTRNVSVSEACLSS--S---…
>ScWN4R01G451200.1
--------------------------------------------DHTRDELIKTLVC---EDGSS--KEQLKTISIVGVGGLG--------KTTLIKAVYEKIKAQ---------FDCV-----------AFVPV-------GQNPDIKKVFKDLLYGLDNEK---------------------------------------------------------------FSDIHN--TTRNENLLIKQISDYLV-------------------------------------DKRY------------------------LIVIDDIWEEEIW-RF-----------------INCALCKN-K-------------LHSWVITTSRNVSVSEACLSS--S---…
>ScWN4R01G451400.1
--------------------------------------------DRTRDELIKTLIC---EDGSS--KEQLKTISIVGVGGLG--------KTTLTKAVYEKIKAQ---------FDCV-----------AFVP-------------------DLLYELNKAK---------------------------------------------------------------FTDIHN--TSKDENLLIKEIREFLV-------------------------------------DKRY------------------------LIVIDDIWEEEIW-RY-----------------INCALYKN-K-------------LHSRVITTTRNVSVSEACLSS------…
>ScWN4R01G451800.1
---------------------------------------------RTRDELIKTLIC---EDGSS--KEHLKTISIVGVGGLG--------KTTLSKVVFEKIKAQ---------FDCA-----------AFVPV-------GQNPDIKKVFKDLLYGLNKGK---------------------------------------------------------------FSDIHN--TARDEKLLMEEISEFLM-------------------------------------DKRY------------------------LIVIDDIWEKEIW-RF-----------------INCALYKN-K-------------LHSRVITTTRNARVSEACLSS--S---…
>ScWN4R01G451900.1
-----------------------------------------------AQDLANELAD---LRRSS--KEQLKIISIFGVGGLG--------KTTLTKVVYEKIKAQ---------FDCA-----------AFIPV-------GQNPDIRKVFKDLLYELDEEK---------------------------------------------------------------FKDIHN--TTRCEKLLIKQISEFLV-------------------------------------DKRY------------------------LIVIDDIWEEEIW-RY-----------------VNCALNKN-K-------------LHSRVITTTLNLSVSEACLSS--S---…
>ScWN4R01G452000.1
--------------------------------------------DHTRDELIKTLIS---EEGSS--KERLKTISIVGVGGLG--------KTTLTKAIYEKIKDK---------FQCA-----------AFVPV-------GQNPDIRKIFKDLLYGLDKEK---------------------------------------------------------------FKDIHN--TTRDQKLLMEEISEFLV-------------------------------------DKRY------------------------LIVIDDIWEEEIW-RY-----------------INCALYKN-K-------------LHSRVITTTRNVSVSEACLSS--S---…
>ScWN4R01G452100.1
---------------------------------------------------------------------------------------------------------------------------------------------------------------------------------------------------------------------------------------------------------------------------------------------------------------------------------------------------------------------------------------------------------------…
>ScWN4R01G452200.1
---------------------------------------------CTRDELIKTLIC---EDGSS--EEQLKIISIFGVGGLG--------KTTLTKVVYEKIKAQ---------FDCA-----------AFIPV-------GQNADIRKVFKDLLYELDEEK---------------------------------------------------------------FKDIHN--TIRCEKLLIKQISEFLV-------------------------------------DKRY------------------------LIVIDDIWEEEIW-RY-----------------VNCALNKN-K-------------LHSRVITTTRNLSVSEACLSS--C---…
>ScWN4R01G452800.1
--------------------------------------------DRTRDELIKTLIS---VDGSS--KEQLKTISIVGVGGLG--------KTTLTKAIYEKIKAQ---------FECA-----------AFVPV-------GQNADIKKVFKDLLYGLNKEK---------------------------------------------------------------FNDIHNN-TAKDENLLIKEISEFLM-------------------------------------DKRY------------------------LIVIDDIWGKDIW-KY-----------------IDCALYKN-K-------------LHSRVITTTRNVSVSEACLSS--S---…
>ScWN4R01G462900.1
--------------------------------------------------------------------------QSRHCI-------PDALIEETIAKIREIECT-----------------------------------MKDQ-LQIKGIMDKIEDCLTSQ----------------------------------------------------------------------------DGQILVILK------------------------------------------------------------------------LDDDW-VSRWEET-----------------KNAFNMFGR------------IAGALMLTFKDNIA-RAKEYCWPMRE---…
>ScWN4R01G464100.1
-----------------------------------------------------GDKLEILTYLLGSTTEETTFIPIWGFGGIG--------KTTLARSVYN-D-PEFE----------------------KY-SRVWVYVSQ--VFDLKKIGNTIISQLSE----------------------------------------------------------QHGQQIPDSHS-------INIRLQKLLAEKK----------------------------------------------------------------NILIVLDDLWEKHPSQ--------------------LEELKAMLKQGE--------G-CKVMVVVTTRDEGIANGIG--------…
>ScWN4R01G464200.4
----------------------------------------------------TKEKLEVLTRLSGSSIERTTFVPIWGFGGIG--------KSTLARSVYN-H-PEFE----------------------NH-SWVWVYVSQ--IFDLKKIGNTIISQLSR----------------------------------------------------------QPSQPILDLHS-------INIRLQELLAEKK----------------------------------------------------------------NILIILDDLWEKRPSQ--------------------LEELKAMLKQGD--------G-CKVMVVVTTRDEGIASDIG--------…
>ScWN4R01G464300.1
----------------------------------------------------AEEKLEILARLSGSTTEHTTFVPIWGLGRIG--------KSTLARLVYN-H-PEFE----------------------KH-SRVWVYVSQ--VFDLKTIGNTIISQLSR----------------------------------------------------------QQSQHILNLHS-------IYIRLQELLAEKK----------------------------------------------------------------NALIILDDLWEKRPSQ--------------------LEDLKSMLKQGK--------G-CRVMVVVTTRDEGIANIIS--------…
>ScWN4R01G464500.1
---------------------------------------------------------------------------------------------------------------------------------------------------------------------------------------------------------------------------------------------------------------------------------------------------------------------------------------------------------------------------------------------------------------…
>ScWN4R01G464600.1
----------------------------------------------------TKEKLEILARLCGGTTEGTTFAPIWGFGGIG--------KTTLARSVYN-D-PQFK----------------------NH-SRVWVYVSQ--IFDLKKICTTIISQLSE----------------------------------------------------------TESQQITDLHR-------ISIELEKLLAKKN----------------------------------------------------------------NILIILDDLWEKHPSQ--------------------LEKLKAMLKQGE--------G-CKVTVVVTTRDESIANEIG--------…
>ScWN4R01G470600.1
-------------------------------------------------------------RSVKRLKGESTVLPIVGIGGVG--------KTTLAQLVFNNPR-------------------------VKAHFDIRIWVCVSDIFDIKRVTKEIIASTPSEKSDTELS--------------------------------------------------------------------NLNALQVELEKQLN-------------------------------------------------------------EHKFLLVLDDVWPNANQD-------------------WSRFIAPLRYGH-----------RGSVILVTTRSLKVADLVA--------…
>ScWN4R01G470900.1(3)
------------------------------------------------------------------------------------------------------------------------------------------------------------------------------------------------------------------------------------------------------------------------------------------------------------------------------------------------------------------NKS-NK------------FGSRLITTTRIVSVSKLCCSS--S---…
>ScWN4R01G474800.1
--------------------------------------------------------------------------QSQHCI-------PNALIEESIAKIREIECT-----------------------------------MKDQ-LQIKGIMDKIEDSLTRQ----------------------------------------------------------------------------DGQILVILK------------------------------------------------------------------------LEDDW-VSGWKET-----------------KNAFSMFGR------------IAGALMLTFKDNIA-RAKEYCWPLRE---…
>ScWN4R01G476300.1
-----------------------------------------------------KGELIKLMDVN-TKDGVGKVAFVVGMGGLG--------KTTLARKTYESK------------------------EDILNNFSYRAWITVSQTFSMMDMLKDMIMQLLGNEELKQCLR------------------------------------------------------------ELEGKTMRVDDLASYLKAKLEDL-------------------------------------------------------------RYFIVLDDMWSIDAWRLI-----------------KEFVIP-S------------NNIKGSQIIVTTRNIGLAQECTSES-----…
>ScWN4R01G481500.1
---------------------------------------------------KPREELIKLMDVN-TRDGDAKVICVVGMGGLG--------KTTLARKTYESK------------------------EDIVKNFSCCAWITVSQSFFKIEMLKDMIRQLLGGDSLKNLLK------------------------------------------------------------ELEGKMVQVKDLAEYLNQEIKDK-------------------------------------------------------------RYLIILDDLWTIDAWRWI-----------------KDIVFP-S------------SNKKGSRIIVTTRDVGLAKECTLES-----…
>ScWN4R01G481700.1
---------------------------------------------------KPKQELIKMVDVN-SKNGLCKVICVVGMGGLG--------KTTLARKAYESK------------------------EHIVNKFSCCAWVTVSQSFSKIEMLKDMIRQLFGISSLKNCLN------------------------------------------------------------QLEEKAVHVDHLASYLREKLVET-------------------------------------------------------------RYFIVLDDLWTTEAWKWI-----------------KDIGFP-S------------RNNNGSRIIVTTRDVGLAKECTCKS-----…
>ScWN4R01G481800.1
----------------------------------------------------PKQELINLIDVQ-AINSPAQVVCVVGMGGLG--------KTTLTRKVYES----------------------------MKSFSCCAWIVVSQSFIRMEFLKVMIKELFGSEALKKQLE------------------------------------------------------------DNV-GSE--VNLANYLREKLLEK-------------------------------------------------------------RYFVVLDDLWNIDDWNWM-----------------KSVVFP-R------------INNKGSRIMVTTRDLGLAENCTLESSR---…
>ScWN4R01G481900.1
---------------------------------------------------KPREELIKLMDVN-TRDGDAKVICVVGMGGLG--------KTTLARKTYESK------------------------EDIVKNFSCCAWITVSQSFFKIEMLKDMIRQLLGGDSLKNLLK------------------------------------------------------------ELEGKVVQVKDLAEYLNQEIKDK-------------------------------------------------------------RYLIILDDLWTIDAWRWI-----------------KDIVFP-S------------SNKKGSRIIVTTRDVGLAKECTLES-----…
>ScWN4R01G482000.1
---------------------------------------------------KPREELIKLMDVN-TRDGDAKVICVVGMGGLG--------KTTLARKTYESK------------------------EDIVKNFSCCAWITVSQSFFKIEMLKDMISQLVGGDSLKNLLK------------------------------------------------------------ELEGKVVQVKDLAEYLNQEIKDK-------------------------------------------------------------RYLIILDDLWTIDAWRWI-----------------KDIVFP-N------------SNKKGSRIIVTTRDVGLAKECTLES-----…
>ScWN4R01G482200.1
----------------------------------------------------PKQELIRRVDVN-ANTGPAQVVCVVGMGGLG--------KTTIARKVYES----------------------------MKNFSCYAWITVSQSFVRMELLKVMIKELFGDEALKKQLD------------------------------------------------------------GKV-VRE--EYLASYLRKELLEK-------------------------------------------------------------RYFVVLDDLWNIDDWKWI-----------------KTIAFP-S------------SNNKGSRIMVTTRDVGLAKECTLET-----…
>ScWN4R01G483100.1
---------------------------------------------------KPREELIKLMDVN-TRDGDAKVICVVGMGGLG--------KTTLARKTYESK------------------------EDIVKNFSCCAWITVSQSFFKIEMLKDMIRQLLGGDSLKNLLK------------------------------------------------------------ELEGKMVQVKDLAEYLNQEIKDK-------------------------------------------------------------RYLIILDDLWTIDAWRWI-----------------KDIVFP-S------------SNKKGSRIIVTTRDVGLAKECTLES-----…
>ScWN4R01G483200.1
---------------------------------------------------------------------------------------------------------------------------------------------------------------------------------------------------------------------------------------------------------------------------------------------------------------------------------------------------------------------------------------------------------------…
>ScWN4R01G490200.1
---------------------------------------------DKNREKLEQWLA-GDDL-------ECNVIALLGMGGLG--------KTTLAANVYKKER--------------------------EKF-ECHAWVSISQTYSREDVLRNIIKELFK-----DKVGVLFDT-----------------------------------------------------ATMEITRLEE--TLKLFLMQHKY-----------------------------------------------------------------LIILDDVWTPEAFHDI-----------------SRALICNH---------------KGSRLIITTRES---CVATLASGR---…
>ScWN4R01G506100.1
-------------------------------------------------EEAIEKLGPWLTEGSN---DPLKVLAIVGFGGLG--------KTTLALALQRKFGEKF--------------------ESRASVQAS-------QKLNRVLLLRSILKQVAPK--------PPD-----------------------------------------------------------GIDEWDLKKVEEELKTHLDKK-------------------------------------------------------------RYFILIDDVWSVSAWEEI-----------------WVSLP---KNS------------NGSSIMVTTRFKSVAEASSSQQ-----…
>ScWN4R01G506200.1
--------------------------------------------------DGPRKKLLRWLMEDGP---GTKVISIVGPTGVG--------KTTLAMEVYSQSSH--------------------HFQCRATAKMPR------QAADPEALLRHIMSQIMDKAALG----------------------------------------------------------------------SNDYLLAHNIKTFLQDK-------------------------------------------------------------RYLIMIDDIRKTTDLEII-----------------LEAFPQNE--C------------GSRVIITTPIRSVA-RLNCSHMT----…
>ScWN4R01G507200.1
------------------------------------------------------------------------------------------------------------------------------------------------------------------------------------------------------------------------------------RCDMPDTIELLQKQLEKVIGEN----------------------------------------------------------------RFMLVLDDVWN-EDE--------------------------------------------SNVILVTTRSQKVASIMQTLR-----…
>ScWN4R01G509300.3
------------------------------------------------EESMDKLVKLMAFDSEDAEQQ-VQVVPIFGFAGVG--------KTTLARTFYSNFG---------WKFQCQ-----------AFVRV-------SRNPDMRMLLSSILSQIKAPL----------------------------------------------------------------VHAFPDVQDLID-DIKNYLQCK-----------------------------------------------------------------RYLIVIDDLWASSTWYVI-----------------SRAFPDGD-C--------------CSRIIVTTEIEDVALACSRYQFK---…
>ScWN4R01G509800.1
------------------------------------------------EESMDKLVKLLAFDSEDAEQQ-VQVVPIFGSAGVG--------KTTLVRTFYHKFG---------WKFQCR-----------AFVRV-------SRNPDMRRMLSSMLSQIKAPS----------------------------------------------------------------VHGSPDVQDLID-DIRKYLQFR-----------------------------------------------------------------RYLIVIDDLWASSTWDII-----------------SRAFPDGD-C--------------CSRIIVTTEIEDVALACSRYQFK---…
>ScWN4R01G509900.1(3)
------------------------------------------------------------------------SSATSNVSIST--------STKIVAQVDENKS-------VQMQR-------------------------------QADRGKAIQEDTHEDGVDDT-----------------------------------------------------------------------EQRLGSYLKNE-----------------------------------------------------------------RYLIVIDGMQ-TEELCNI-----------------TSVFPVDNGV--------------DSRVIVTTTIKKIARRCSSAN-----…
>ScWN4R01G513400.1
-------------------------------------------------------VDPSSS-----NSKCFSVIGIYGISGSG--------KTTLAQHVCKYEET----------------------EDYFDLILGVFQIHVSQNYSVGEIFKEMFEAASVDK------------------------------------------------------------------DIACPNYNSLDILEKVLEQKLDGK-------------------------------------------------------------RFLLVLDDIWCN-KNAQE---------------HKLSKLLSPFKVGK-----------RGSKILATSCNKDAFSYLGSGVACTV-…
>ScWN4R01G514200.1
---------------------------------------------------------------------------------------------------------------------------------------------------------------------------------------------------------------------------------------------------------------------------------------------------------------------------------------------------------------------------------------------------------------…
>ScWN4R01G515500.1
------------------------------------------------DAPRDELLELIQ-----QQQQQLKVVSVVGFDGIG--------KTLLVRHVYQ--S-------MMSQYEVR-----------AWVCAANQ-----R--GASDVVEEILRQLGIPT-TSTNGEG--SLSKFCG------------------------------------------------------------ILRSCLQTKR-----------------------------------------------------------------FLIVLDDMR-TEFWHDI-----------------KDAFVGLNG-----------------RVLVTTAIQSVANTCSSST-----…
>ScWN4R01G517000.1
----------------------------------------------DDDKEVVVKLLLD-----QQDQQKVQVLPIFGMGGLG--------KTTLAKMVYNDK-RVKQ----------------------YFQLKMWHCVSD--NFDVIALLKSIIELAIN------------------------------------------------------------------ERCDMPNTIELLQKQLEKVIGQN----------------------------------------------------------------RFMLVLDDVWN-EDERK-------------------WEDVLKPLLSSV--------GGPGSVIVITTRSQKVASIMQTLQ-----…
>ScWN4R01G517100.1
-----------------------------------------------------DEKQEEMKEALTEESKHPVVITLAGESGLG--------KTKLMK---AIYEDHVTKE-----------------HFRVRV-WVSFAPGLSASQILNLVLLRLAR-----------------------------------------------------------------KPAKSSYDGDDDPGVRLQAALRAKIYLL--------------------------------------------------------------------VLDG-EVSSTEWNR-----------------ILSILGR------------TSSAKSRVVRITR-TDPVAQ--SSSFVDKNI…
>ScWN4R01G517200.1
-----------------------------------------------------DEKQEEMKEALREESKHPVVITLAGESGLG--------KTKLMK---AIYEDHVTKE-----------------HFRVRVDALSFAPGLSASQILKLVLLRLAR-----------------------------------------------------------------KPAKNSYDGDDDPGARLQAALRAKIYLL--------------------------------------------------------------------VLDG-EVSSTEWNR-----------------ILSILGR------------TSSAKSRVVRITR-TDPVAQ--SSSFVDKNI…
>ScWN4R01G522700.1
-------------------------------------------------TPRDELLELIQ-----QQQQ-LKVVSVVGFDGIG--------KTLLVRHVYQ--S-------MMSQYEVR-----------AWVCAANQ-----R--GASDVVEEILRQLGIPT-TSTNGGG--SLSKFCG------------------------------------------------------------ILRLCLQTKR-----------------------------------------------------------------FLIVLNDMR-TEFWHDI-----------------KDAFVGLNG-----------------RVLVTTAIQSVANTCSSSA-----…
>ScWN4R01G525500.1
-----------------------------------------------HMIKCLTKTTTTTKSS----TTMYSSLAIVGPGGIG--------KSTLAQLVYNSKR-------------------------VKKYFDVRMWVSISRKLDVHHHTREIIESASQGECPRIDN---------------------------------------------------------------------LDTLQRKLADILQD------------------------------------------------------------SGKFILVLDDVWFE-PGSER----------------EWDQLLAPLVSQQS-----------GSKVLVTSRRDTFPAALCC-------…
>ScWN4R01G526000.1
-------------------------------------------------GRMSKFINL-VANDGDQ---QLKVVSIHGSGCLG--------KTMLAKVLYNKIK---------RKFDCR-----------AFIRV-------SKNPDIKTLLHEMLSQIQQKQP-------------------------------------------------------------QASQDDFDELRITIEYVRNYLHGR-----------------------------------------------------------------RYLIIVDDLWDTSPWNVI-----------------SQVFPKGI-E--------------GSRIIITTQIEDVALACCCDHPE---…
>ScWN4R01G528500.1
-------------------------------------------------GWMSEFINSLGEDQEQQ--QQLKVVAVLGPSSLG--------KTTLAKVLYCRIG---------KQYHCR-----------AFIRV-------SKKPDMKRIFRDILSQLQR-P--------------------------------------------------------------DPPQDF-RETDLID-NIKKYLRNK-----------------------------------------------------------------RYLIIIDDLWETSVWDII-----------------NHAFPEGS-R--------------GSTIVTTTQIEDVAVACSCYQSG---…
>ScWN4R01G538600.2
----------------------------------------------------------------TMVQPQLKMASIVGMAGVG--------KTTLAHLVYEE---------IKNKFQSW-----------AFVSVTP-------TPNMKEVLTDILQQVRPEP-----------------------------------------------------------------------------------------------------------------------------------------------------------------LAGIEEST-----------------EEDIIH----------------------AISNFLEDKRYLVIIDDI----…
>ScWN4R01G538700.1
-------------------------------------------------KEDMEKLQLRLTTNDRRSRRG-AVLSLVGFGGVG--------KTTIATALYRDLGNQF--------------------DCRASVTVS-------QSFDQDEVLRDILRQIKPQESAHEQQDSS--STQKSAAEKKNLAAQIKKSV------------VKRVVLLLRLCGHRKQGKDSTQQTENKIETMSRDLLVKELKTRLKGK-------------------------------------------------------------RYLLLIDDIWSAETWADI-----------------RSWLPYD--NT------------NNSRVIVTTRFQAVGAACS-HAG----…
>ScWN4R01G540200.1
----------------------------------------------QDDKEQVVKILLDYAHDNNK-NNNVMVLPIIGMGGIG--------KTTLAQLVHNDQ-RVVH----------------------HFELVLWVCVSD--KFVIEEIARSIIEVVTM------------------------------------------------------------------KKCDLT-RMEALQKELCGVLGNR----------------------------------------------------------------KYLLVLDDVWN-EDEQN-------------------WDA-MRSLLCSQ--------AGSGSAIIVTSRSEKVASIMGTLP-----…
>ScWN4R01G540900.1
----------------------------------------------------DELLDLIQ-----QEQQ-LKVITIVGFHGMG--------KTLLANHVY--KA-------IESQYEAR-----------AWVPPRKLGG--SG--AAADVLKEILRQLGHLP-LPTCGG----LAQLKA------------------------------------------------------------RIKECIGTKR-----------------------------------------------------------------FFIVVDDLQKRTHWHAI-----------------KAAFMGLSG-----------------RFLVTTSIQHVANTCSSSA-----…
>ScWN4R01G541400.1
------------------------------------------------DGRMSKFINS-LANDADQ---QLKVVSIHGFGCLG--------KTMLAKVLYNKIG---------RKFHCR-----------AFVRV-------SKKPDMKRLFRDMLSQFQRKQP-------------------------------------------------------------QASQDASDELRITAENISNCLHGK-----------------------------------------------------------------RYLVVVDDLWDTSAWDVI-----------------NQLLPKGS-Q--------------GSRIITTTQIEDVALACGCDHPE---…
>ScWN4R01G542300.1
-------------------------------------------------DPRDELLDLIR-----QQQQ-LKVITIVGFHGMG--------KTLLANHVYNYKA-------IQTQYEAR-----------AWVPPAKL----GG--TAANLLREILGQLGH----PTDGR----LTKLQE------------------------------------------------------------RIKERIGTKR-----------------------------------------------------------------FFIVIDGLRKAGYWHDI-----------------KVAFAGLSG-----------------RFLVTTTIQRVANTCSGSA-----…
>ScWN4R01G542400.1
------------------------------------------------DGRMSKFINS-LANDADQ---QLKVVSIHGFGCLG--------KTMLAKVLYNKIG---------RKFHCR-----------AFVRV-------SKKPDMKRLFRDMLSQFQRKQP-------------------------------------------------------------QASQDASDELRITAENISNCLHGK-----------------------------------------------------------------RYLVVVDDLWDTSAWDVI-----------------NQLFPKGS-Q--------------GSRIITTTQIEDVALACGCDNPE---…
>ScWN4R01G543400.1
-------------------------------------------------DPRDELLDLIR-----QQQQ-LKVITIVGFHGMG--------KTLLANHVYNYKA-------IQTQYEAR-----------AWLPPAKL----GG--TAANLLREILGQLGH----PTDGR----LTKLQE------------------------------------------------------------RIKECIGTKR-----------------------------------------------------------------FFIVIDGLRKAGYWHDI-----------------KVAFAGLSG-----------------RFLVTTTIQRVANTCSGSA-----…
>ScWN4R01G543500.1
-----------------------------------------------------------------------AARDVSG--------------HVISKIIR--------------------------------VDV-------IRPPRKLKWYQQMVEKVS-------------------------------------------------------------------------EFRIYA---REAIRRY----------------------------------------------------------------ERYLVVVDDLCDTSAWDVI-----------------NQLFPKGS-Q--------------GSRIITTTQIEDVALACCSDDPE---…
>ScWN4R01G543700.1
-------------------------------------------------KADMEKLGGSLTKHDKGSHR--AVVSLIGFGGVG--------KTTIAMALYRDFRNEF--------------------DCRASVTVS-------QNFDEDEVLRDILGQIKPKNSQIKPKEEK-EGSNTGKLEKKNLVADIKSS-------------VKRVVPLL--SGHKPQSNDGSTK--SKTETMSHDQLIEELKKRLDGR-------------------------------------------------------------RYLLLVDDIWSVETWETI-----------------RNWLPHD--NT------------KDSRVIVTTRFQAVGAACSERDG----…
>ScWN4R01G543800.2
---------------------------------------------------------EKEEEERTMVQQQLKMASIVGMAGVG--------KTTLASLVYEE---------IGNKFQSR-----------AFVFVTP-------TPNMKEVLTSILRQLGAEL-----------------------------------------------------------------------------------------------------------------------------------------------------------------TAGTQART-----------------EEQIIQ----------------------TISSFLENKRYLVIIDDI----…
>ScWN4R01G569900.1
--------------------------------------------DKAIDELTKRLFEGDDP-GN-----RFKVVSVVGFGGLG--------KTTLAKAVYDKLNK---------KFSCG-----------GFVPV-------GQNPDTKKVLRDILLELDRQL------------------------------------------------------------------YRD-AATMDERQLINELQKFLKDR-------------------------------------RY------------------------FIVIDDIWDIQTW-EM------------------INCAFIN-SH------------PESRIIITTRDVDVATK----------…
>ScWN4R01G573700.1
--------------------------------------------------DDQKTKIVDVINSHEYSLSQLNVLPIFGTGGIG--------KTTFTQHIC--QE-------------------------VNSSFQASIWICVSLDFSADRLAQEIVNKIDR--VDGEKQ---------------------------------------------------------------------NASAEELIQQRLKA------------------------------------------------------------KR-FLLVLDDVWTY-RENE------------------WKKLIAPFN-KVES---------KGNLIVVTTRIPKVAEMVRTT------…
>ScWN4R01G580700.1
----------------------------------------------DDDKEVVVKLLLD-----QQDQQKVQVLPIFGMGGLG--------KTTLAKML-----------------------------------KMWHCVSD--NFDPIAILKSIIQLAIS------------------------------------------------------------------GRCDMPDTIELLQKQLEKVIGEN----------------------------------------------------------------RFMLVLDDVWN-EDE--------------------------------------------SNVILVTTRSQKVASIMQTLR-----…
>ScWN4R01G581200.1
--------------------------------------------------DTKKMVELMLK--EKEGNTNIMVVAIVGIGGIG--------KTTLAQKVFNDEALNG-------------------------EFEKTIWLSINKNFDNVELLRTIITQAG----G------------------------------------------------------------------VHGREKALAVLQPILATTLKG-------------------------------------------------------------KKLFLVLDDVWNHGAWDDV-----------------LKTPLAN--VV-----------ARGSRVLITTRDERVARGMKAVHP----…
>ScWN4R01G582100.1
----------------------------------------------EQDTRKLVEIMLSEK--EGSTN--IMVFAIVGVGGIG--------KTTLAQKVFNDETVNA-------------------------EFEKTIWLSINQNFDEVELLRTVITLTGGVH-R------------------------------------------------------------------GEKALA---ALHPILKTALTG-------------------------------------------------------------KKLLLVLDDVWSQGAWSDV-----------------LKTPLAN--VV-----------ARGSRVLVTTRDERIARGMKAVLP----…
>ScWN4R01G582500.1
----------------------------------------------EQDTRKLVEIMLTEK--KGSTN--IMVVAIIGIGGIG--------KTTLAQKVFNDETVKA-------------------------EFDKTIWLSINQDFDKVELLRTVITLAGGVH-G------------------------------------------------------------------GEKALA---VLQPILTTALTG-------------------------------------------------------------KKLLLVLDDVWSHGAWGNV-----------------LEIPLVN--VL-----------ARGSRVLVTTRDERVARGMKAVLP----…
>ScWN4R01G589700.1
--------------------------------------------------------LHKLITCQGS---DLQVISVWGSTGG----DLGR--TSIFRKAYYDP-------KICKEFQSR-----------AWVKLT-------HPLKPDEFVKSLLTQFHASS-----------------------------------------------------------------------------------------------------------------------------------------------------------HQANTGVVDFWTRT-----------------KVEVMEVN--------------------LMKQLR-EQRYLIVLE------…
>ScWN4R01G600700.1
--------------------------------------------------------------NRSNPPQHPMFISIVGESGAG--------KNTLAK---IIRH--EMKP-----------------EMDVIV-WSDMEPGSSTADLLIELYQRASVQRNCRAP--DDS-----------------------------------------------------CSGIVEEVTALDIGENLRNLLTGKRYML--------------------------------------------------------------------ILGG-ISSKTVLNC-----------------VRASLPEQDQHP-------NADNGSRVVLILDTENEEVAWHANTMNRERI…
>ScWN4R01G602000.1
--------------------------------------------------ETEKSFVIKLVGQPDH-NQGHKVISVWGMGGLG--------KTTLVRSIYQS-------------------------QQLDA--WKCAWATALRPFNPEVLLRD-LALQLQNTIQEDPAGATATGVQKKSI---------------------------------------------IVMN--------LQELKHELARLLTVK-------------------------------------------------------------KCLIVLDDISSIFEWELV-----------------KQCLDN------------------AERIIVTTREKNIAKHCSREDK----…
>ScWN4R01G618000.1
---------------------------------------------------------------------------------------------------------------------------------------------------IQEIVGRVRKHLQGT------------------------------------------------------------------------------RTLVVFQ---------------------------------------------------------------------------NVSGYKWDKT-----------------AEALRDFGCS-------------SMAVVVTTKYMQ-GANEFCYGTE----…
>ScWN4R01G618300.1
--------------------------------------------DKPINELIKILSEGVHMPDK-----NPKIVSIVGFGGLG--------KTTLAKALYDKLSK---------TCECQ-----------GFVPV-------GQNPKARKVLLDIVHELDKEL------------------------------------------------------------------YKA-AATLNEWQLINELQKFLADK-------------------------------------RY------------------------FIVIDDIWDTQTW-EV------------------IKCAFVD-SH------------PESRLIITTRIVDVATK----------…
>ScWN4R01G618700.1
---------------------------------------------KAIIEVEKILFDGVEVFKK-----DLKTVSIVGFRGLG--------KTTLAKALYDKLNK---------RYECK-----------GFVPV-------GQNPDTKRVLRDILLELDMDL------------------------------------------------------------------YRA-ASAMDERQLINQLQKFLAGK-------------------------------------RY------------------------IMVIDDIWDTSTW-ET------------------IRPAFMD-SH------------PESSLIITTRIVDVATK----------…
>ScWN4R01G619200.1
--------------------------------------------EKSMDELTERLSKGDDPSGE-----TLKVVSVVGFGGLG--------KTTLAKAVYDKLKK---------NFDCG-----------GFVPV-------GQRPDTKKVLRDILLELDREL------------------------------------------------------------------YKA-SATMDERQLINQLQTFLVGK-------------------------------------RY------------------------FFVTDDIWDIQTW-EM------------------IKCAFMD-SH------------PESRLIITTRIVDVATK----------…
>ScWN4R01G619900.1
--------------------------------------------DKVIDELVKVLSDGVEMFEN-----NLKIVSIVGFGGLG--------KTTLAKALYDKLSK---------TYQCQ-----------AFVPV-------GQNPNTKKVLTDILLELDTEL------------------------------------------------------------------SRA-TETMVEWQLINQLQKILAGK-------------------------------------RY------------------------FIVIDDIWDTQTW-EV------------------IKYAFVD-SH------------PESRLIITTRIVDVATK----------…
>ScWN4R01G620100.1
--------------------------------------------DEPINELIKILSEGVHMPDK-----NPKIVSIVGFGGLG--------KTTLAKALYDKLSK---------TYECQ-----------GFVPV-------GQNPNTKKILRDILLELDTEL------------------------------------------------------------------YRN-AATMDKRQLINQLQKFLAGK-------------------------------------RY------------------------ALT--------------------------------------------------------------------------------…
>ScWN4R01G620300.1
--------------------------------------------EKSMDELTRRLSEGDDPSGE-----QLKVVSVVGFGGLG--------KTTLAKAVYDKLKK---------NFDCG-----------GFVPV-------GQSPDTKKVLRDILLELDREL------------------------------------------------------------------YKA-SATMDERQLINQLQTFLVGK-------------------------------------RY------------------------FFVMDDIWDIRTW-EM------------------IKCAFMD-SH------------LESRLIITTRIVDVATK----------…
>ScWN4R01G620700.1
--------------------------------------------SYAIEDSLDSFVTRVEV-------------SIVGFGGLG--------KTTLAKALYDRLSK---------TYQCQ-----------GFIPV-------GQNPNTKKVLRDILFELDTEL------------------------------------------------------------------YRA-AATLDERQLINQLQKFLAGK-------------------------------------RY------------------------QLT--------------------------------------------------------------------------------…
>ScWN4R01G621600.1
--------------------------------------------DGAVDELTKRLSKSDDVAQQ-----KLKTVSVVGFGGLG--------KTTLVKATYDNLKK---------EFDCG-----------GFVIV-------GRNPDNKKVLRDILHELDKQN------------------------------------------------------------------NIT-ESKMDEKQLIDQLQEFLGNK-------------------------------------RY------------------------LIVIDDIWDVSTW-EI------------------IKCALVD-SN------------SGSRVVTTTRIHEVAKK----------…
>ScWN5R01G026200.1
--------------------------------------------DQPRDELIKCLMEGVGASV-----QQLKVISIVGFGGLG--------KTTLANEVYCKLEG---------QFQ-----------CRAFVSL-------SQQPDVNKILRNILSQV-------------------------------------------------------------------CPQELPSTDIWDEGKLIDAIRDALKNK-------------------------------------RY------------------------LVVIDDIWSTQAW-RI-----------------IKCSLCVN-D-------------LGSRIITTTRSIDIAKSCCSP--H---…
>ScWN5R01G031700.1
--------------------------------------------KEERDALIYRLTE---GDEGS--KQQLKTISVVGLGGLG--------KTTLVKAVYEKIKNQ---------FDCW-----------AFVSV-------SRTPDMKKIFKDILYGLDNHK---------------------------------------------------------------FEEIHS--TSRDEKLLIDKLREFLE-------------------------------------HKRY------------------------LIVVDDIWDEKIW-GI-----------------IKCALSSN-N-------------LGSRIITTTRNINVSEACCSS--G---…
>ScWN5R01G040500.1
-------------------------------------------------AQAEDLAGKVKAVG--ENDKGLKVFSVVGFGGLG--------KTTLAREVCRLLETEF--------------------QRQAVVFVS-------QTFGS-KDLVRLLKRLLRQIMRLPSDKPSEQAE-----------------------------------------------------LLAKIDSMDVEELVLNIKGNLMDN-------------------------------------------------------------RYLILIDDVWSTTAWDAI-----------------QSKLPSS---N------------CGSRIIVTTRIDTVAKACSNACD----…
>ScWN5R01G053400.1
-----------------------------------------------------ESCLNKVHDFLESRLAHDNLLGIWGVSGVG--------KSSLLM---QLRQSYR---------------------IFAVFHHVLYFGFGSKS-TVTDVQLALGVCLGYNYK-------------------------------------------------------------MMSLMDEKSRARVIHHRLSNTSFLL--------------------------------------------------------------------LLDE-LEAP--VDL-----------------AAVGLRMPLGK-----------YRHQKVIIATGSKDVCALMGCAA-DNII…
>ScWN5R01G069200.1
----------------------------------------------EEEKWQIVDVLLT-----RSTNKDLMVLPIVGMGGLG--------KTTFAQIIYNDP-DIKK----------------------HFQLRKWVCVMD--DFDVTDIANKISMSTEKDCE-------------------------------------------------------------------------SALEKLQQEVSGR----------------------------------------------------------------RYLLVLDDVWN-RDADK-------------------WAKLKYCLQQC---------GGSGSAILMTTRDERVAQIMG--TAQ---…
>ScWN5R01G071900.1
-----------------------------------------------------KVGKEKVKEMVMSSGGGWEVVGICGMGGSG--------KTTLAMEIYKDQKIQG-------------------------YFNNRVFFETVSQSANLETIKMKLWEQISSNIVLG-----------------------------------------------------------------AYNQIPEWQLKLGPRD---RGP-------------------------------------------------------------VLVILDDVWSLSQLEEL-----------------VFK-------F------------PGCRTLVVSR----LKFPTLVS-----…
>ScWN5R01G075400.1
--------------------------------------------------EKEKSDIIKLISNEDS--QHLDVISVWGMGGLG--------KTTLVRDVYQS-------------------------QHLSVKFRYRACVTIMHPFNCDELIKS-LARQLDAEDYENK-EETGLAGGR-----------------------------------------------------------TKPRLQRSLTDILEGK-------------------------------------------------------------KYLIVLDDLSSATEWDSI-----------------IQHLP---------------ARETASRIIVTTRSENIARHCSKKQ-----…
>ScWN5R01G088700.9
--------------------------------------------DGPRDKLIKLLT-----EGECATAQQLKVVSIVGFGGLG--------KTTLANQVYQKLE---------GQFEYQ-----------AFVSV-------SQEPDLKKILRNILSQIC-----------------------------------------------------------------WQECASN--EACDEQQLINKIRQS-------------------------------------LKHK------------------------RYFIVIDDIWGTPVW-RA-----------------IKCAFPEN-S-------------SSSRILTTTRIITVAKYCSSQ--H---…
>ScWN5R01G088800.4
--------------------------------------------DKPRDELIKCLM-----EGVGPSVQQQKVISIVGPGGLG--------KTTLANEVYRKLE---------GQFQCR-----------AFVSL-------SQQPDVKKILRSIHSQVS-----------------------------------------------------------------QQEYANI--DVWDEEKLINAIREF-------------------------------------LKNK------------------------RYFVIIDDIWSNQAW-KI-----------------IKCALFPN-D-------------VGSKIMTTTRSITIAKLCCSP--Q---…
>ScWN5R01G119900.1
-------------------------------------------------DYEKAEIIRLIKGHKL--SSSVTVLTVLGIGGVG--------KTTLAQLVYNDPS-------------------------VESQFDHRIWISVSNKFDETRISREMLDFVSR--GTHEG-------------------------------------------------------------------LYSFARLQELLKGYLK-------------------------------------------------------------SKRVLLILDDVWDDLND------------------CQWNQLLAPLKSDS-A---------KGNIILVTTRKPSVAKKRG--------…
>ScWN5R01G120000.1
-------------------------------------------------DYEKAEIIRLIKGHKL--SSSVTVLTVLGIGGVG--------KTTLAQLVYNDPS-------------------------VESQFDHRIWISVSNKFDETRISREMLDFVSR--GTHEG-------------------------------------------------------------------LYSFARLQELLKGYLK-------------------------------------------------------------SKRVLLILDDVWDDLND------------------CQWNQLLAPLKSDS-A---------KGNIILVTTRKPSVAKKRG--------…
>ScWN5R01G188000.1
---------------------------------------------EEETAWLVQQLIHGQEE--------RTIVSVCGMGGLG--------KTTLVRQVYKKDEI-------------------------KQNFNCSAWISVSQSYKIEHLLREILKQLQAKEKDIPIQVD----------------------------------------------------------TTDGASLVQ--TLTNFLQDKRY-----------------------------------------------------------------LIVLDDIWSRDAWELL-----------------NHALGISN---------------KGSRIIITTRNE---DVASLADDE---…
>ScWN5R01G191500.2
----------------------------------------------------TEEKQKIVATLSGSITPEVVILPIYGFGGIG--------KTTLAQLIFN-D-SQFA----------------------GY-SRVWVYVSQ--NFDLNKIGNSIISQLSE-----------------------------------------------------------EN-HVAEKQM-------IHNHLRKLLAGK-----------------------------------------------------------------KILIVLDDVWEKNPDT--------------------LKSLKAMLRLGA--------D-SMVKMIVTTRDEAIAREICH-------…
>ScWN5R01G192700.1
-----------------------------------------------------SDCNDLVNLLRRGGEGAHVLFAIVGTIGVG--------KSTLARKIYHEMRGR---------------------------FRIRLWVNISNDSR-----HITIWSGYKFTRR------------------------------------------------------------------AGMPEQ---REMLRLSLNGST-------------------------------------------------------------RNVLLVIDNVQKADDWNQL-----------------LAANEEFR--------------RCGCRVIVTTRDENVARMMGVTHF----…
>ScWN5R01G192800.1
-----------------------------------------------------SDCNDLVNLLRRGGEGAHVLFAIVGTIGVG--------KSTLARKIYHEMRGR---------------------------FRIRLWVNISNDSR-----HITIWSGYKFTRR------------------------------------------------------------------AGMPEQ---REMLRLSLNGST-------------------------------------------------------------RNVLLVIDNVQKADDWNQL-----------------LAANEEFR--------------RCGCRVIVTTRDENVARMMGVTHF----…
>ScWN5R01G192900.1
-----------------------------------------------------EQEKIKLIDILTDSLSSSTVVAIVGCCGIG--------KTTLAQKVYDDCCTRN-------------------------VFNTTIWVDGSKESTGAGLLSAVVRAAGGKPGA------------------------------------------------------------------EEQSRE---KIMDMLAVILEG-------------------------------------------------------------KRFLLVLDDISSHHNQESF-----------------LED-RSFV--------------KHGSRILITTRDQSVAAGMNRSYV----…
>ScWN5R01G196700.1
----------------------------------------------------DRDLENLMDMIMQKSVGEISIISIVGPTGLG--------KTSLAQLVFN-DAR-TK----------------------AFSFRIWVHVSMG-NVSLEKIGRDIVSQT-----------------------------------------------------------TERIEGNMQLQS-------IKNAVQTILNKY-----------------------------------------------------------------SCLIVLDSLWGKDE-E--------------------VNELKQMLLTG---------IQTESKIVVTTHSYKVAKLVSTVP-----…
>ScWN5R01G196900.1
----------------------------------------------------DSDKAKIKELILQNDTETLSIIPIVGLVGLG--------KTTLAKLIFY-DQGEEW----------------------NLDLRIWIDLNR--NFDLTNIAADIISQANGTK-GPSEV-------------------------------------------------NTNIQIHENLQL-------LKNRLQKTLHDK-----------------------------------------------------------------CCLIVLDGLCSTDKGQ--------------------LDELKEMLRH----------TNKRIKVLVTTSSEITAELMHTSP-----…
>ScWN5R01G209900.2
--------------------------------------------DKNRETLIKSLHLEDHPH--------LLMIAVWGMGGIG--------KSTLVSSVYRDQ---------------------------AANFQYDAWISISQSCKLDEIFQQMLEKLNVQDTEESRAEN--------------------------------------------------------TRGVRTEEPRV--KLKRLLQNKKY-----------------------------------------------------------------LIVLDDVWTPTDLLKI-----------------KEVLIDNG---------------QGSRVIITTRTH---DVASIADEG---…
>ScWN5R01G226100.1
--------------------------------------------EPVGVEMHMGELDKWVT-------------YIVGFGGVG--------KTAIATAMYKNFGDKF--------------------ECCAMVTVS-------QSSDLEAILRSIKSQVKPQTSNHEQHGGSKESRVAQALKIVRDRVNQATSA------------VRN---------------CAGTSEGTGERSSKLDGLKKELEEHFKKK-------------------------------------------------------------SFLIVIDDVWSATMLDKI-----------------IKELPNRN-DN------------KKNRIIVTTRFHAVATTRRG-E-----…
>ScWN5R01G226400.1
---------------------------------------------------------ESILSASNI-REGLVILPIVGLGGIG--------KTALAQIVFN-DTQ-FK----------------------EYNFRAWVHVKP--ECDLLEIGQSLVTLASG----------------------------------------------------------EEPNDSNDIED-------VTRRLQHLYNGM-----------------------------------------------------------------KVLIVLDDLWEEDYDK--------------------LELLKSMFNADG--------KNSKLIVIVTTCSEGVARKICTV------…
>ScWN5R01G244300.1
-------------------------------------------------EEHMRELEKPVT-------------CIVGFGGVG--------KTAIATALYRRFGDKF--------------------HHRAMVTVS-------QISDLGGILRSIDGQVRPQASNEKQQSSSAESGITAAIKGVRGHISRGTSA------------VMAK--------------CCGGAGIPEEDRAKLDLLKKNLKEHLKEN-------------------------------------------------------------SYLILIDDVWSATTLDNI-----------------INALP----EN------------KDSRIIVTTRFHAVATTRRG-E-----…
>ScWN5R01G253300.2
--------------------------------------------EEKVQELVDAMTEEADEAT----KQQLKTVSIAGFGGLG--------KTTLANAVYQKLKS---------QFDCG-----------AFVSV-------SLSPNIDKIFKNILHQLDKHKY----------------------------------------------------------------SNIN-EATWGEAQLINELRDFLLNK-------------------------------------RY------------------------FIVIDDIWNISVW-KA------------------IKHAFVE-NR------------CGSRIITTTRILDVAKQ----------…
>ScWN5R01G254100.1
-------------------------------------------------EDHMRELEKPVT-------------CIVGFGGVG--------KTAIATALYRRFGDKF--------------------HHRAMVTVS-------QISDLGGILRSIDGQVRPQASNEKQQSSSAESGITAAIKGV-----------------------------------------------------------------------------------------------------------------------------------YLILIDDVWSATTLDNI-----------------INALP----EN------------KDSRIIVTTRFHAVATTRRG-E-----…
>ScWN5R01G254300.1
----------------------------------------------------DKEIERIVESISVVKGHCVTVQI-YGQDGSG--------KTTLARMVFN-H-TRFK----------------------DY-SRVWIQCLVDYDYQLHEIGRCIISHVSGE---------------------------------------------------------EINDGSNDNRE------YVRKRLHQLLDNGI----------------------------------------------------------------KVLVVLDNMWLSRYDH---------------------KEWQGMLMEGG--------NRSEVILITTADEALYFPQTNSCAYEIR-…
>ScWN5R01G286000.1
----------------------------------------------------DSEINQVKDELLDSENKDLTVVSLVGPGGAG--------KSTIAKKVYN-LVAKK-------------------------HFNSCVWICISQQITVYGALKDIVKGAMGNQ------------------------------------------------------------------DFEELGTMSEMEIIKKIHSFLKDKT-------------------------------------------------------------YLVVLDDIWRVEDWDMV-----------------Q---AAFPDVK------------NGSRIVLTTRNSAVSNHPNARK-----…
>ScWN5R01G320100.1
---------------------------------------------------KHSSRKLVELVLA-NKENKFYKLAIVGTGGVG--------KTTLAQKIFNDERIKG-------------------------NFKKHLWICVSRDYNEVILMKEVLRSIGVPYD-------------------------------------------------------------------TDENEG---ELTPS-----KK-------------------------------------------------------------KSFFLVLDDVWQTEVWTDL-----------------LR-IPLDA--------------ASTGVVLVTTRDDIVTRAIGVEDV----…
>ScWN5R01G324300.1
----------------------------------------------------------EGAQQDTNRSQCYSVIGIHGIGGSG--------KSTLSQLVCAREQKD----------------------GHFNLVM---WVHVSQDFSVDIIFRQMSEAATR---------------------------------------------------------------------TPCPQFNNLDALQTNLEKVLHEK-------------------------------------------------------------RFLLVLDDVWYNNRDVRQY--------------EKLQQILSPLNAGE-----------AGSKILVTSRTKDALIALGA-AEQRC-…
>ScWN5R01G324400.1
----------------------------------------------------------------TNRAQCYSVIGIHGIGGSG--------KSTLSQHVCAREEKD----------------------GHFNLVM---WAHVSQDFSVDTIFMQMSEAATR---------------------------------------------------------------------TPCPQFNNLDTLQTNLEKVLHGR-------------------------------------------------------------RFLLVLDDVWYNNRDVRQY--------------EKLQQILSPLNAGE-----------AGSKILVTSRTKEALIALGA-AEQRC-…
>ScWN5R01G324500.3
-----------------------------------------------------------DAQTDTNRAQCYSVIGIHGIGGSG--------KSTLSQLVCAREQKE----------------------CHFNLVM---WVHVSQDFSVDTIFRQMSEAATR---------------------------------------------------------------------IPCPHFNNLDTLQTNLEKELHGK-------------------------------------------------------------RFLLVLDDVWYNNTDVRQY--------------EKLQQILSPLNAGE-----------AGSKILVTSRTKDALIALGA-TEQRC-…
>ScWN5R01G327800.1
-------------------------------------------------------KLLRWSIAYREHSGGPNIISIVGPAGVG--------KTALAMEVYRQLQIGSGE---------------GYFQCCVTAKVLSV----LDVPDMRKFLLHILSQIDKPAAQSLEASGTQFTG----------------------------------------------------------SINGLNQLVIKIDRCLQNK-------------------------------------------------------------RYLLVLDELSDR-AWDII-----------------SGIFPRS---R------------GSQLIITTRIPATA-YSVSSN------…
>ScWN5R01G333600.1
---------------------------------------------------GEMDDLVRLVNKIGD----AWVVSVWGMGGMG--------KSSLVRMLYND-------------------------MALIDGFDGRAWVTVPHPLESPDEVERRLRKQLGVAP------------------------------------------------------------------------------GRSVRAWLEEN-------------------------------------------------------------RCLVVVDDVSSHEEWELI-----------------SRCLPA--------------NGPTGSRVVVTTRRDDVARQCAGDVR----…
>ScWN5R01G336200.1
-----------------------------------------------------------------TRISSLPVLVIERTGGVG--------KTTLARRIWFNQP-------------------------GK---PRIIWIHVSDGFDVKRLTKKAIQLCTGEETTT----------------------------------------------------------------------DDLDSLQHDLSKHVS-------------------------------------------------------------NKRLFVFLDDMRHDALKENG---------------QCWKRFCAPFRNIR-----------GGSMILVTTRCSEVTKGVR--------…
>ScWN5R01G359700.1
------------------------------------------------DDRVSEFIDSLDND--RD--QQLKVVSVLGPGCLG--------KTALAQVLYNKFA---------GRFDCT-----------AFIRV-------SKRPDVVRLFREMLTQVQRQQ---------------------------------------------------------------PTEDS-KELDLAS-SIREHLQDK-----------------------------------------------------------------RYLIIMDDIWVASAWDII-----------------SDAFPDGN-R--------------GSRVITTTQIEEVAFTCCCYQSE---…
>ScWN5R01G359800.1
----------------------------------------------------DELLELIREETEGQ-PKQLKVISIVGFGGSG--------KTLLAREVYESDT-------VVCQYRAR-----------AWVRAADK--------GAVDVLKEILEELGLQVT--------GDARKLST------------------------------------------------------------HLRKCS---------------------------------------------------------------------SLLL--------------------------------------------------------------------------------…
>ScWN5R01G360500.1
------------------------------------------------------SRIIHDITNGQYCDKGLTVLPVVGPGGMG--------KTTLIQHIYRSQQ-------------------------MQDHFPIMIWICVSFSFNLDKVLEQIKTCTPA--VEKEK---------------------------------------------------------------------FGSTTEDLIEQRLKS------------------------------------------------------------KR-FLLVLDDIWKISNEDD------------------WGKLLSTVN-KSEE---------KGSMILVTTRFQEIARKVETP------…
>ScWN5R01G364800.1
--------------------------------------------------EKIKSDIINVISNQAS--QTFQVISVWGMGGLG--------KTTLVKDIYQS-------------------------KELSGAFEKRACVTIMRPLMLEELLRS-IIMQLDAES-FKK-DVEGLLGSTKRT---------------------------------------------LP-------LMHLKELVDELARHLDGK-------------------------------------------------------------RCLIVLDDLSCNVEWDRI-----------------RRELPQ--------------KMENASRIIVTTREENIARHCSGNQ-----…
>ScWN5R01G371400.1
------------------------------------------------------IYKNKVLEFLQSERSDESIFGLWGTSGVG--------KTRLLS---LIADSY-----------------------ADSFCHVIFLDGGS---SVRVMQNHFAYFLKLDWE-------------------------------------------------------------TISLLEEHHRAKIIMEYLEHVSFLV--------------------------------------------------------------------LLDD-VQDEDYPDL-----------------TAVGLPMALG-------------HRQKVILTSRSQVVCARMGCTI-SNTL…
>ScWN5R01G372700.1
----------------------------------------------------LKLLA-LGDEDPS--NKRPKIVSVVGFGGLG--------KTTLVRAVYDKIKSG---------FDSR-----------AFVPV-------GQNPDMKKIFRDILIGLDK-----------------------------------------------------------------NMYTNINLMVLDERQLIEEIRDFLH-------------------------------------DKRY------------------------LVVIDDIWDGKLW-GD-----------------IKLAFSNM-NN------------LGSCLITTTRIFNVAVACCPS--T---…
>ScWN5R01G376600.1
------------------------------------------------------EKAKLDTQ------AHKKFLAIYGFGGLG--------KTTLAEELYTKFGDDY--------------------DCRASVQAS-------QKFNLVMLLGSLVNQFQEQQAGASQPVSHD-----------------------------------------------------------KIEELGQKGLKDMLGDQLKNK-------------------------------------------------------------RYFIFVDDIWSVSAWEDI-----------------NDSLP---ETN--------------GTIMVTTRFKSVAVACCRR------…
>ScWN5R01G380900.1
--------------------------------------------------GRPVEELLSLLDEVEGEPEQLRVISVVGFGGLG--------KTTLARAVYEAP-------HAVEKFHCR-----------AWVSAGRWSPEVTG-NGVTEILRDVLQQVRSKDAMDVVVADD--GQRIEAL------------------------------------------------------------LRECLKDRR-----------------------------------------------------------------YLIVIDDIG-MQQWRTI-----------------NSIFANNGKS--------------S-RILLTTTIQSTANICSHGN-----…
>ScWN5R01G381000.1
----------------------------------------------------GEHVNNLEAWLGRDGEQRLKVVTVVGSGGIG--------KSALVKELYR--RIR-------GQFECR-----------AFVRT-------SRKPDIRRLLISMLSQVRPHQTS----------------------------------------------------------------HTWKLHSLIA-NIRTHLQDK-----------------------------------------------------------------RYLIVIDDVWSTQTWDIV-----------------SRALPDGN-L--------------CSGILITTEIDDVALKCAGYDSK---…
>ScWN5R01G393000.1
--------------------------------------------------GRPVEELLSLLDEVEGEPEQLRVISVVGFGGLG--------KTTLARAVYEAP-------HAVEKFHCR-----------AWVSAGRWSPEVAG-DGVTEILRDVLQQVRSKDAMDVVVADD--GQRIEAL------------------------------------------------------------LKEYLKDSR-----------------------------------------------------------------YLIVIDDIG-MQQWRTI-----------------NSIFENNGKT----------------------------NICSHGN-----…
>ScWN5R01G394200.2
-------------------------------------------------------------SNGSRRISSLPVLVIQGTGGVG--------KTTLARRIWFNQP-------------------------GK---PRIIWIRLSDGFDVKMLTKKAIQFYTGEETTT----------------------------------------------------------------------DDLDYFQRDLSKHVS-------------------------------------------------------------NKTLLVFLDDMRDDALKENG---------------QCWKRFCAPFRNVL-----------GGSMILVTTRCSEVTEGVR--------…
>ScWN5R01G427700.2
----------------------------------------------PRDELVRLLD-----DGE----ERMKVVSVVGAGGLG--------KTTLANQVYRNIG---------DRFDCK-----------SFVSL-------SQNPDIGMIFRTMLSQVK-----------------------------------------------------------------KDEPELT--RSGDMEQLINELRDF-------------------------------------LQDK------------------------RYLIVIDDIWSTQAW-KI-----------------IKCAFGEN-T-------------CGSRVIVTTRIGTVAKSCSSP--D---…
>ScWN5R01G445300.1
-------------------------------------------------ERGRDTLIKSLAGG-----QQMKIVSIVGSGGSG--------KTALANLLFRQLR---------PQFDSC-----------AFVSV-------SSMPDMEGIFDQILRQLNVGENHS---------------------------------------------------------------------KEAKDAIRDFLQNR-----------------------------------------------------------------RYLIIVDDLWRKEDWHIL-----------------SRSLPVNA-C--------------GSRVIVTTRVNDIAKTCCSSQDE---…
>ScWN5R01G468400.1
--------------------------------------------------DHVMNNMIHDITEGQYCDKGITVLPVIGAGGMG--------KTTMIQHIYNNQQ-------------------------VQNHFPVRIWICVSFNFNLGKVLEQIKEDTLT--VEGEN---------------------------------------------------------------------ECSTTQELIEHRLKH------------------------------------------------------------KR-FLLVLDDIWQFNDVDD------------------WKKLLLILG-KSQE---------KGSIILVTTRQKEIADQVKKS------…
>ScWN5R01G470400.1
------------------------------------------------------------------------------------------------------------------------------------------------CKAGSGK---------------------------------------------------------------------------------------YLFVVDFSWD----------------------------------------------------------------------VNAAAWENLRSCLQ------------------KMPSAG------------------SKTVVIG-RTDQVANMG--------…
>ScWN5R01G473800.1
----------------------------------------------EEDTRALVEVLTREV--AGDKSDRLMVVAIVGVGGIG--------KTTLSKKVFNDDGIEG-------------------------KFAKKIWLSITQDFNDVELLSKAIITIGGDLPG------------------------------------------------------------------DGGARD-RDLLLGALKNAIMD-------------------------------------------------------------KKFFLVLDDMWCVDAWDKL-----------------LMAPFS---YG-----------GPGSRVLVTTRHDTVARSMKVVH-----…
>ScWN5R01G482500.1
---------------------------------------------DENREKLEQWLA-GDDL-------ERSVIALLGMGGLG--------KTTLAGNVYKNER--------------------------KKF-QCHAWVSISQTYSREDVLRNICNELLK-----DNVSVLSKS-----------------------------------------------------AAMDITCLEE--TLKSFLEQRKY-----------------------------------------------------------------LIILDDVWTPETFDDL-----------------SRILIHND---------------KGSRLIITTREG---DVAALASPG---…
>ScWN5R01G488800.2
-----------------------------------------------------EHYKDKLIDLIT-NDRKAPLLALTGMAGVG--------KSTLLK--TLCESVS----------------------VHDFFGELIFVRAGIKP-TIHELQQYIGTYLGIHLP-------------------------------------------------------------D--DHAS--RKSAIQRQLADKSFLL--------------------------------------------------------------------ILDD-VWEC--IDI-----------------EEVGIPVPLGELMVQPEYGITQTALRKVVFATRDDIACQTWRGHS-AYVI…
>ScWN5R01G489300.1
-----------------------------------------------------------------PSGSSIDVISIIGVGGVG--------KTSLARLAFGDE-------------------------QIRMNFGLRMWVSVSDTYDEIRLTRDILESLTDAN--YHTVAE-------------------------------------------------------------------FDELQNTLRGKMAG-------------------------------------------------------------KKFLLILDDVWYDEDK------------TEWENELLWSKVFSSLNTGLQ-----------GSKILVTARADKACSILHARTPP---…
>ScWN5R01G490500.1
-----------------------------------------------------------------PSGSSIDVISITGVGGVG--------KTSLARLVFGDE-------------------------QIRMKFGLRMWVSVSDTYDEIRLTRDILESLTDAN--YHTVAK-------------------------------------------------------------------FDELQNTLRGKMAG-------------------------------------------------------------KKFLLILDDVWYDEDK------------TEWENELLWSKVFSSLNTGLQ-----------GSKILVTARADKACSILHARTPP---…
>ScWN5R01G506400.1
-----------------------------------------------------------------PSGSSIDVISIIGVGGVG--------KTSLARLAFGDE-------------------------QIRMNFGLRMWVSVSDTYDEIRLTRDILESLTDAN--YHTVAE-------------------------------------------------------------------FDELQNTLRGKMAG-------------------------------------------------------------KKFLLILDDVWYDEDK------------TEWENELLWSKVFSSLNTGLQ-----------GSKILVTARADKACSILHARTPP---…
>ScWN5R01G517800.1
----------------------------------------------PRDDLASWMLKDENSLT-----KHRKVLSIVGFGGLG--------KTTLAREVYRKIQ---------GHFHCK-----------AFVSV-------SQKPNIKKIMKDLIFQMS-----------------------------------------------------------------CKKDFTEGIDSWDDMKCIAKLKEL-------------------------------------LQDKRY------------------------LIVIDDIWSISAW-DA-----------------IKYAFPE--ND------------FCSRIIATTRNVDVARSCCQG--G---…
>ScWN5R01G518600.1
----------------------------------------------------DVPLKKLEAWLGKDGEQKLKVVSLVGSGGIG--------KTTLANQLYR--RIG-------RQFECR-----------AFVRT-------SRKPDVRRLLISMLSQIWPHHTP----------------------------------------------------------------RNWKVHSLIA-DIRTHLQDK-----------------------------------------------------------------RYLIVIDDVWATQTWDII-----------------NRALPASN-L--------------CSGILMTTEVNDVALKCCGYDSK---…
>ScWN5R01G519700.1
-----------------------------------------------------------------------------------------------------PIQ-------------------------VQNHFQVVIWVCVSLNFNLNKLLEEIKTYIPR--VEGEK---------------------------------------------------------------------DG-RVEELIEQRLKS------------------------------------------------------------KR-FLLVLDDIWNFSDEDD------------------WKRLLLPLK-TSQE---------KGSMILVTTRFPAIAKIIGTT------…
>ScWN5R01G526200.1
----------------------------------------------------LHASNSDVG-----------VVGIYGIAGSG--------KTTLAQYVCTAMKE----------------------EHHFHISM---WINVTQKFSVHGIFSEMLEAASGKK----------------------------------------------------------------------AEYASLDVLQTKLKNELSGK-------------------------------------------------------------KILLVLDDIWCN-KDNHE---------------QDLQRLTFPLQFGL-----------EGSKILATSRNRDAFADLSAGLTCNY-…
>ScWN5R01G567000.1
------------------------------------------------------------------------------------------------------------------------------------------------------------------------------------------------------------------------------------------------------------------------------------------------CQVY------------------------FVVIDDIWDVKTW-NV-----------------IKYAFPMT-R-------------CDSVIITTTRTSDVACSCCSS--I---…
>ScWN5R01G567100.4
-------------------------------------------------EPMKKLGNLLAFG-DDNQKT-LKVVPIFGSAGVG--------KTTVARTVYHQYG---------GEFQCR-----------AFVRV-------SRYPDMRRLLTHILSQIKAPG----------------------------------------------------------------THDFSDSQDLID-SIIKHLQGK-----------------------------------------------------------------RYFIVVDDLWTSSVWDII-----------------SRAFPYDD-R--------------CSRILTTTQVEDVALACSGYETD---…
>ScWN5R01G567200.4
-----------------------------------------------------EEELVALLARSQPEERKLKVISVAGFGGAG--------MTRLAHKVYSDRD-------VRSQFSLH-----------AWVRAAPDMS-----------VHNLLQKIHDELLLISIAKNHGATASSSKI------------------------------------------------------------T-------------------------------------------------------------------------------------------------------------------------------------------------------------…
>ScWN5R01G569800.1
------------------------------------------------EEPMKRLVNLLAFG-DVNQRQ-LKVLPIFGSAGVG--------KTTVARAIYHQYG---------GEFQCR-----------AFVRM-------SRNPDMRWLLTSILSQIKAPQ----------------------------------------------------------------THAFSDVQDLID-SIIKHLQGK-----------------------------------------------------------------RYFILVDDLWTASVWDTI-----------------SRAFPYGD-C--------------CSRILTTTQIEDVALACSGYESE---…
>ScWN5R01G569900.1
-----------------------------------------------------ENRNLQEALKLIKDDL-VGVIGIWGPGGVG--------KTHLLN---NIKKSLD---------------------GSITFNYVLHMTISR-GCSVEKIQTDIAQQLNLDE--------------------------------------------------------------FKKDSDVQFRCRIIYNFMKKRSFLI--------------------------------------------------------------------LLDD-LWDQ--IDL-----------------QAVGIPYPLG---------IENQLRRKVVLTTRSRKVCGQMEVR---KNI…
>ScWN5R01G570500.1
-------------------------------------------------------TKEDVRSTVQLQQQ-LKIVSIVGSGGMG--------KTTLANQVYQELK---------GQFECW-----------AFLSV-------SRSPNMINILRTILSEVS-------------------------------------------------------------------GQDYSNTEAGSVQILISKINDF-------------------------------------LLDKRY------------------------FVVVDDIWDVDTW-DI-----------------IKCAFPAT-S-------------STSRIITTTRINNVAHSGCSS--F---…
>ScWN5R01G603000.1
--------------------------------------------EERSNELVEMLTNG-DEAL----AKQLKMVSVVGFGGLG--------KTTLANAAYQKLKG---------DFDCG-----------AFVSV-------SFTPNIEKILKSLLHQLDKNWY----------------------------------------------------------------HNIN-ESNWGEAELITEIREYLRNK-------------------------------------RY------------------------IIVIDDIWDKSVW-KN------------------IRCALIE-NE------------CGSRVITTTRIIDVAKD----------…
>ScWN5R01G603100.1
--------------------------------------------EERSNELVEMLTNG-DEAL----AKQLKMVSVVGFGGLG--------KTTLANAAYQKLKG---------DFDCG-----------AFVS--------------------LLHQLDKNWY----------------------------------------------------------------HNIN-ESNWGEAELITEIREYLRTRG------------------------------------MY------------------------IIVIDDIWDKSVW-KN------------------IRCALIE-NE------------CGSRVITTTRIIDVAKD----------…
>ScWN5R01G622000.1
-------------------------------------------------------------------------------------------------------------------------------------------GICAPRHENIGR---------------------------------------------------------------------------------------LLIVIDIVGD----------------------------------------------------------------------LDEDMWESLCPLCR------------------QNTTSG------------------SKIIITS-RSDKITKLG--------…
>ScWN5R01G631300.1
--------------------------------------------EGPANELVSWLTDEEK---------KLKAVSIVGFGGLG--------KTTLANEVYRRVK--------GEFD-TH-----------ALVTV-------SQKPNIPRLLHDLLSKLG---------------------------------------------------------------------TETSIHTCESL-LIDMLREHLRTK-------------------------------------RY------------------------LIIIDDLWGTGAW-DI-----------------IKWVFVKN-D-------------LASRVVLTTRNKEVAMRCCPH--H---…
>ScWN5R01G638300.1
-------------------------------------------------------TRLVELVLG-QKEKKAYKVGITGTGGVG--------KTTLAQQIYNDQNIKG-------------------------AFSNRAWICVSQEYSEVALLKEVLRNFGVHQE-------------------------------------------------------------------QGETVG---ELSSKLAVAIRG-------------------------------------------------------------KSFFLVLDDVWQPEVWTNL-----------------LR-VPLHA--------------AATGVILVTTRHDTVAHVIGVEDV----…
>ScWN5R01G664500.2
---------------------------------------------DKDREQLEQWLA-GDDQ-------ECSVIALLGMGGLG--------KTALAANVYRKER--------------------------EKF-QCYAWVSISQTYSREVILRNITKEIFK-----DNASVLSST-----------------------------------------------------LDMDIMSLEE--TLKKYLEQRKA-----------------------------------------------------------------LICNHK---------------------------------------------------GSRLIITTRES---RVATLASGR---…
>ScWN5R01G680600.1
------------------------------------------------------------------------------------------------------------------------------------------------CKAGSGK---------------------------------------------------------------------------------------YLFVVDFSWD----------------------------------------------------------------------VNAAAWENLRSCLQ------------------KMPSAG------------------SKTVVIG-RTDQVANMG--------…
>ScWN6R01G010600.2
--------------------------------------------------------------SRT--RKQPKLVAIVGARG-----------TALANRVYEELR-V-------KDFDYW-----------PFISM-------SANPDMTSTLTALLLELT-------------------------------------------------------------------G---ELKKEASVQQLITDINEL-------------------------------------LLDKRY------------------------LIVVDGICEKETW-DV-----------------IKHAFPMT-S-------------CG-IIITTSPCEDIAELCRSW--F---…
>ScWN6R01G021500.1
----------------------------------------------------KRTSALINHVCNEQE-NGLAVLPIVGIGGVG--------KTTMAQHIY--QQ-------------------------VNPLFEKTIWLSVSDDFDVKRLTKEALQSISGEERTG-----------------------------------------------------------------------QLDSLQHALRKTVC-------------------------------------------------------------QKKVLIVLDDLWDDALKENG---------------QSWKRFCAPLKNVR-----------KGSMMLVTTRSQKVADGVR--------…
>ScWN6R01G026700.2
--------------------------------------------------------------SRT--RKQPKLVAIVGARG-----------TALANRVYEELR-V-------KDFDYW-----------PFISM-------SANPDMTSTLTALLLELT-------------------------------------------------------------------G---ELKKEASVQQLITDINEL-------------------------------------LLDKRY------------------------LIVVDGICQKETW-DV-----------------IKHAFPMT-S-------------CG-IIITTSPCEDIAELCRSW--F---…
>ScWN6R01G032200.1
----------------------------------------------------------SNQVSTESRIYSLPVLPIVGIGGVG--------KSTLAQHICNHQR-------------------------VKSHFELIIWICVSDDFDVKRLIKEVIQSCTGKEVTT----------------------------------------------------------------------DNLDFLQRALSNLVT-------------------------------------------------------------NKRLLIVLDDMWDDALKENE---------------QCWKRFIAPFRSVQ-----------EGSAMLVTTRCPKVTEGVR--------…
>ScWN6R01G041500.1
----------------------------------------------AADKERLMKLVLD-----AASEEDVSVIPIVGFGGLG--------KTTLAQLVFNDRRANDE----------------------VFDLRIWVSMSV--DFSLRRLIQPIVGATKLKR--------------------------------------------------------------------DLTSLEAIANFLSETFTGK----------------------------------------------------------------KYLLVLDDVWS-ESQEE-------------------WERLKLLLKD----------GKRGSKIMVTTRSRKVGMMVRTVP-----…
>ScWN6R01G042600.1
--------------------------------------------------VSAIYEEAAN---------LLKVVSIVGFGGLG--------KTTLAKQVYEKI---------GGQFDCK-----------AFISV-------SQRPDMASLLNGLGLDLGLG-------------------------------------------------------------------LGEDSRAHEVPYIIRRLREYLTHK-------------------------------------RY------------------------LIVVDDLWDQAAW-DI-----------------LRCVFPEG-D-------------NGNTVIVTTRVDDVACRASHD--H---…
>ScWN6R01G047800.3
----------------------------------------------PKAELIKLLTEEDGHASTQ--HKQVKMVSIVGSGGMG--------KTTLANQVYQELK---------GKLKCR-----------AFVSV-------SRNPDIMNILRTIYGDVS-------------------------------------------------------------------GQPYTDTEAGSIQQLLATISSF-------------------------------------LVDKSY------------------------FIVVDDIWKKETW-DV-----------------IKYAFPMT-S-------------CG-IIITTTRMKDVANSCQAS--F---…
>ScWN6R01G053300.1
-------------------------------------------------------IYKDA---------AGLVVSIVGFGGLG--------KTTLAKQVYDDI---------GGQFSYK-----------AFVPV-------SQRPDMVGLLSGLQLKLGMK--------------------------------------------------------------------EESSHAHEVQEIIARLREHLTHK-------------------------------------RY------------------------LIVVDDLWDQSSW-NI-----------------MSCSFPEV-G-------------NGSRVVVTTRVDDVAIWACRN--D---…
>ScWN6R01G053400.2
--------------------------------------------DGPREELVSWLIDAEK---------KLKVVSVVGFGGLG--------KTTLAKQVYNKI---------GGQFERK-----------AFVSV-------SQRPDMTSLLCGLQLKLGM---------------------------------------------------------------------EESSHIREVQDIIDRLREHLTHK-------------------------------------RY------------------------LIVVDDLWDQSAW-NI-----------------ISCAFPED-G-------------NGSRVIVTTRLGDVAIRACLH--D---…
>ScWN6R01G153700.1
--------------------------------------------EVPMDELVKHLTGEH--------EKRRKVVSILGVEGLG--------KTTLAKEVYSKIQGN---------FECR-----------AFVTL-------GRRPSIRETAQEILCQVNPSAKKKINLK--------------------------------------------------------IDPRRGRGAAPDLKKLLTELWKYLATK-------------------------------------------------------------RYFILVDGLWSTQAWTII-----------------NSALPNEN--N------------GS-RVLTTTCISAVAQRCSVR------…
>ScWN6R01G165300.1
---------------------------------------------------------------------DVKVVT-----------------------VYDKI---------GSQFNCK-----------AFISV-------SQRPDMTDLLKNLQLNLGMK-------------------------------------------------------------------DPTSS-RGKVDDIIEQLRKHLKNK-------------------------------------RY------------------------LIVVDDVWDVSAW-NI-----------------IKCAFPED-G-------------NGSRVLVTTRLEHVAGTACQN--D---…
>ScWN6R01G165400.1
--------------------------------------------DVPREEVVTRLMDTLK---------KLKVVSIVGFGGLG--------KTTLAKQVYDKI---------DSQFDCK-----------AFFSV-------SQRPNMRELLNNLQYKLGMN-------------------------------------------------------------------DPVSS-ARKVDDIIKELREHLKEK-------------------------------------RY------------------------LIVVDDVWDDSAW-NI-----------------IKCFFPEE-G-------------NGSRVIVTTRVEGVGVVACEN--D---…
>ScWN6R01G175900.1
---------------------------------------------EKSIEVIKMLTEGDKVAK-----KQLKVVSIVGFGGLG--------KTTLANAVYEKLKV---------QEVNQELQF----DCSAFISV-------SLNPNMEQ-IFRACSIN-----------------------------------------------------------------------LTSIGSRTPMRHCG-----VKNN-------------------------------------SS-----------------------------------------------------------------------------------------------------------…
>ScWN6R01G260300.1
--------------------------------------------------PNADPTNHGVL-------------CIVGSAGVG--------KTTIARSLYQNFSDQF--------------------DRRAMVTVS-------QKSDVEAVLRSILYQIMPQVREGTRQQRWWD--------TSHGSIGGSTLK------------KARD----------------------RLQTLKLQKLKKELKEHLEKY-------------------------------------------------------------SYLLVLDDVWSTDMFELI-----------------KKSLPK---SE------------KGSRVIVTSRFQAVASASVR-NK----…
>ScWN6R01G265100.1(3)
-------------------------------------------------------------------------------------------------------------------------------------------VVEHGSTMSGSR---------------------------------------------------------------------------------------FLLVVEFVSDVD----------------------------------------------------------------------EEDWTKFYSFVK------------------RMG-------------------KGSRVIIIS-KLQRLARFG--------…
>ScWN6R01G267900.1
----------------------------------------------------DSSTKQLCGWLANDGRPEHKVASIVGTSGVG--------KTTLAREVYR--KLG-------GQFECR-----------AFVQT-------SRKQDMRMLLASILSQVRRRHLP----------------------------------------------------------------DSFEVHKLLF-EIKQHLQDK-----------------------------------------------------------------TYIIVIDNMWASSTWDII-----------------SHALPKGN-C--------------CSRILTTTEVDAIAQTCCADTSK---…
>ScWN6R01G324800.1
---------------------------------------------GPKKEFVSLLTVTEK---------KLKVVSIVGFGGLG--------KTTLANQVYDDL---------EEQFDCK-----------AFIPV-------SQKPDMPRLLNNLRLKLGM---------------------------------------------------------------------DESSGICEVQDIIGQLREHLATK-------------------------------------RY------------------------FIIVDDLWDQEAW-EI-----------------IRCAFPEN-G-------------NGSRVIVTTRVEGVAISACFY--H---…
>ScWN6R01G337300.1
----------------------------------------------------------------------------------R--------KTTLAQYVCKSERDD----------------------SHFHLVM---WIHVSENFNVHRIYSEMFEQAWKKFGKK---------------------------------------------------------------NKERPQNNGPETLREDLKEILIGR-------------------------------------------------------------RCLLILDGIWFS-KGGAVD--------------AELQKLLIPLKVGM-----------KGSKILVTSRQ-NSISRLGPDVIFTN-…
>ScWN6R01G351300.1
-------------------------------------------------------------------------------------------------------------------------------------------------------------------------------------------------------------------------------------------------------------------------------------------------------------------------------VDDLWTSSEWDII-----------------SRAFPYGD-C--------------CSRILTTTQVEDVALACSGYELE---…
>ScWN6R01G351400.2
----------------------------------------------------KKLGKLLAFG-DHNQNQ-LKVIPIIGSAGVG--------KTTVARTIYHQYG---------GEFQCQ-----------AFVRV-------SRNPDMRRLLTSILSQTKAPW----------------------------------------------------------------THAFSDAQDLID-GIIKHLQGK-----------------------------------------------------------------SYFIVVDDLWTSSEWDII-----------------SRAFPYGD-C--------------CSRILTTTQVEDVALACSGYESE---…
>ScWN6R01G352400.2
----------------------------------------------------KKLGKLLAFG-DHNQNQ-LKVIPIIGSAGVG--------KTTVARTIYHQYG---------GEFQCQ-----------AFVRV-------SRNPDMRRLLTSILSQTKAPW----------------------------------------------------------------THAFSDAQDLID-GIIKHLQGK-----------------------------------------------------------------SYFIVVDDLWTSSEWDII-----------------SRAFPYGD-C--------------CSRILTTTQVEDVALACSGYELE---…
>ScWN6R01G352800.1
----------------------------------------------------------------TDLARTVYDHPDAASHFNFKVWVDAKRNPNRKERLQCILKQVQP-------------------------------HSIEDHRISTWDEMKLEQEIQQHLK--------------------------------------------------------------------------GHKFLIILA--------------------------------------------------------------------------DHEDHSPWADI-----------------TNALPTDHTSDSA--------IIVTPMIQQTPHLHGWYIASCFFLLKD--…
>ScWN6R01G358500.1
----------------------------------------------AESKKEIIEKILT-----AKDSKPLSVLPIVGLGGIG--------KTALAKWIYNDV-QVAR----------------------NFEMRLWVCVSD--VFNLKKILDDIIQSGTGESN-------------------------------------------------------------------MKLNLEMVQRKLCELLKER----------------------------------------------------------------RYFLVLDDLWN-DKLAD-------------------WEELRRLLSS----------GGRGSVIIVTTRSSNVASMVKTME-----…
>ScWN6R01G373900.2
----------------------------------------------ENRMLLTRWLHSEET--------ENNVITVSGMGGLG--------KSTLVSNVYEREK--------------------------IKF-PAHAWIVVSQMYTVDALLRKILWKIG-----YTEKPLSAGM-----------------------------------------------------DKMDIYDLKK--EIEKMLENRTY-----------------------------------------------------------------LIVLDDVWEQEVYFKI-----------------CDAFQ-NL---------------QGSRIIITTRKD---HVAGISSPT---…
>ScWN6R01G379100.1
--------------------------------------------------DKDRMNVLSLLSQSSN-KEDITILPICGLGGIG--------KTTLAQLVFN-DAQ-FK----------------------EYDHRVWVYVSQ--VFDLKRIGNSIISQVE-----------------------------------------------------------KGNQNLDTRQL-------INQHLKHLLQDK-----------------------------------------------------------------KTLIVLDDLWETDTSQ--------------------LNQLKLMLNVS-----------SKMRVLVTTRSIDIARKICTV------…
>ScWN6R01G381100.1
--------------------------------------------------------------------------------------------------------------------------------------------------------------------------------------------------------------------------------------------------------------------------------------------------------------------------------------------------------------------------------------DTIFAKKLYEQEISSFSCKSQVN--…
>ScWN6R01G381400.1
--------------------------------------------DEPKAEVIKLLTKG----ESM--HEQMKLVSIVGSGGMG--------KTTLANQVYQDLK---------AEFTCR-----------AFLSV-------SRNPDMMNIMRTIFSEVS-------------------------------------------------------------------GKDYANTEAGSIEQLISKIADF-------------------------------------LTDQSM------------------------Y----------------------------------------------------------------------------------…
>ScWN6R01G383100.1
----------------------------------------------------------------------------------------------------------------------------------------------------------------------------------------------------------------------------------------------------------------------------------------------------------------------------------------------------------------------N-------------SDDIIITTTRINDVAESCRSAS-L---…
>ScWN6R01G383400.1
-------------------------------------------------------T----KGEST--HKQMKLVSIVGSGGMG--------KTTLANQVYQDLK---------GEFKCR-----------AFLSV-------SRNPDMMNIMRTIFCEVS-------------------------------------------------------------------GKDYANTEAGSMQQLISKIADF-------------------------------------LADKRY------------------------FVVIDDIWDVCTW-HV-----------------IKLAFPVT-S-------------SGSIIITTTRINEVAESCRSTP-F---…
>ScWN6R01G384000.1
--------------------------------------------DEPKAEVIKLLTKG----EST--HEQMKLVSIVGSGGMG--------KTTLANQVYQDLK---------GEFKCR-----------AFLSV-------SRNPDMMNIMRTIFCEVS-------------------------------------------------------------------GKDYANTEAGSIQQLISKIADF-------------------------------------LADKRY------------------------FVVIDDIWDVDTW-HV-----------------IKLAFPVT-S-------------SGSIIITTTRINEVAESCCSTP-F---…
>ScWN6R01G384200.1
---------------------------------------------------------------------------------------------------------------------------------------------------------------------------------------------------------------------------------------------------------------------------------------------------------------------------------------------------------------------------------------------------------------…
>ScWN6R01G384400.1
---------------------------------------------------------------------------------------------------------------------------------------------------------------------------------------------------------------------------------------------------------------------------------------------------------------------------------------------------------------------------------------------------------------…
>ScWN6R01G384900.1
----------------------------------------------------EDEYKEIVDKLVEGENM-LSLVSIVAMGGAG--------KTTLARKVYTSSQVKK-------------------------HFDALVWVAVSQKFKVIDLLKEILKQLPSDGGQSR-----------------------------------------------------------------NIDEMNEHEVAKKIHDILIQKR-------------------------------------------------------------YLLVLDDVWETDTWEQI-----------------NRRIKAFPDSA------------NCSRVLLTTRKGDVANHVEMPT-----…
>ScWN6R01G391800.1
---------------------------------------------------ERELDDILRMMQTDDSTPGLSILPITGMAGIG--------KTTLAQLVFWHPW------VVDTFGDDR-----------IWVSVPR-------DFNTMVILSRIAQVLTTQQ-----------------------------------------------------------------------------------------------------------------------------------------------------------------CSTSDSPE-----------------EEMIEQEDSM--------------KLKCLVKEKLNGRRFFLVLDDV----…
>ScWN6R01G391900.1
---------------------------------------------------------------------------------------------------------------------------------------------------------------------------------------------------------------------------------------------------------------------------------------------------------------------------------------------------------------------------------------------------------------…
>ScWN6R01G399100.1
------------------------------------------------------DCNLRRVLQYLKD-DRIGIVGIWGMGGVG--------KTTLLK---KINNHFL-VV-----------------NEDYGYDLVIYAVASK-ACGIGQLQADISEKIGLF---------------------------------------------------------------LKPGSSNETRASVMLSFLRRKKFLL--------------------------------------------------------------------LLDD-LWNY--LDL-----------------AEAGIPYPNG---------LNK---QKVVLATRYESVCGHMDAH---SRV…
>ScWN6R01G401700.1
--------------------------------------------EEPREAVIRMMSEGEDSHD--V-HQEMKIVSIVGYGGLG--------KTTIAKAVYDKLKV---------KFQCG-----------AFIPV-------GQYPDMKKVFMDILIGLNKEKY----------------------------------------------------------------MNAN-MMILDQYQLISEIKEFLRDK-------------------------------------RY------------------------FIVIDDIWDTSTW-ES------------------INCALVD-NY------------LGSVVITTTRKSHVDMG----------…
>ScWN6R01G420500.1
------------------------------------------------------IYKNKVHQFLQSERPDESFFGLWGTPGVG--------KTRLLS---LIAASY-----------------------ADSFRHILFLDGGC---SVRVMQHHLDSLLKLDWE-------------------------------------------------------------TMLSLQEHRRAKIITEFLVQDSFLL--------------------------------------------------------------------LLDN-VHDRPYPDL-----------------VAVGLPIPLG-------------CHQKVVLTSRNQMMCERMGCQI-SNIV…
>ScWN6R01G420700.1
-------------------------------------------------------CNLSRVLQYLKD-DRVGIVGVWGMGGVG--------KTTLLR---KINNHFLGVV-----------------EEDYGYDLVIYVVASK-ACGIGQLQADISEKIGLF---------------------------------------------------------------LKPGSSIETRASFLLTFLRRKKFLL--------------------------------------------------------------------LLDD-LWNH--LDL-----------------AEAGIPYPNG---------LSK---QKVVLATRYESVCGHMGAH---KVV…
>ScWN6R01G421300.1
--------------------------------------------EDTRDELINMLIG--GDDWV---NHPLKTISIVGFGGLG--------KTTLAKAAYDKIKAQ---------FNCD-----------AFVSV-------SQNPNIKKVFKNILYELDKQK---------------------------------------------------------------YAHIRN--EEWEERHLIDELMEFLN-------------------------------------GKRY------------------------LIVIDDIWSGEAW-EL-----------------IQCAFSKK-S-------------PGSRLITTTCIVSVSKACCSS--E---…
>ScWN6R01G421400.1
--------------------------------------------EETRDKLINMLT--EDEDWS---KHPLKTISIVGFGGLG--------KTTLAKAAYDKIRVQ---------FDCG-----------AFVSV-------SQNPEMKKVLKDILYGLDKVK---------------------------------------------------------------YENIHN--AARDEKYLIDDIIEFLN-------------------------------------DKRY------------------------LIVIDDIWNEKAW-EL-----------------IKCAFSKK-S-------------PGSRLITTSRNVSVSEACCSS--E---…
>ScWN6R01G421500.1
--------------------------------------------EETRDKLINMLTD-EGDDWS---KNPLKTVSVVGFGGLG--------KTTLAKAAYDKIRVQ---------FDCG-----------AFVSV-------SQNPDMKKVFKDILYELDKGR---------------------------------------------------------------YKDIHN--AARDEKHLIDDLIEFLN-------------------------------------DKRY------------------------LIVIDDIWSVKAW-EL-----------------IKCAFSKK-S-------------PGSRLMTTTRIVSVSEACCSS--R---…
>ScWN6R01G421600.1
--------------------------------------------------------------------------------------------------------------------------------------------------NPKNRVKKLLKRTI-----------------KVF---------------------------------------------KKGKDLRSISGSLEEVVGQAKKLA-------------------------------------EQRQRY------------------------LIVIDDIWSEEAW-EL-----------------IQLAFSKK-S-------------PGSRLITTTRIFSVSKACCSS------…
>ScWN6R01G421700.1
---------------------------------------------GPRDKLISMLTN--GDDWS---EHPLKTVSIVGFGGLG--------KTTLAKAAYDKIIVQ---------FDCG-----------AFVSV-------SQSPDMKNVFKDILYELDKDK---------------------------------------------------------------YAYIRN--EEWENNHLIDKIIDFLK-------------------------------------NKRY------------------------LIVIDDIWNGKVW-KS-----------------IKCAFSKE-S-------------PGSRLITTTRIISLSEECCSY--K---…
>ScWN6R01G421800.1
--------------------------------------------EDTRDELINMLIG--GDDWV---NHPLKTISIVGFGGLG--------KTTLAKAAYDKIKAQ---------FNCD-----------AFVSV-------SQNPNIKKVFKNILYELDKQK---------------------------------------------------------------YAHIRN--EEWEERHLIDELMEFLN-------------------------------------GKRH------------------------LIVIDDIWSEEAW-EL-----------------IQLAFSKK-S-------------PGSRLITTTRIFSVSKACCSS--E---…
>ScWN6R01G421900.1
--------------------------------------------DETRDELINMLTEFEGDDWL---KHPLKTVSITGFGGLG--------KTTLAKSAYDKIKGQ---------FDCD-----------AFVSV-------SQNPCKKKVFKNILYELDKSK---------------------------------------------------------------YARIHS--EGWEENHLIDEIIEFLN-------------------------------------GKRY------------------------LVIIDDIWDTEVW-KL-----------------IKCAFSKK-S-------------PGSRLITTTRIVSVSEACCSS--K---…
>ScWN6R01G422000.1
--------------------------------------------EETRDELINMLIE--GDDWL---KQPLKTVSIVGFGGLG--------KTTLAKSAYDKIKGQ---------FDCD-----------AFISV-------SQNPDKKKVFKNILYELDKKK---------------------------------------------------------------YGHIHS--EELEENHLIDEIIEFLN-------------------------------------GKRY------------------------LIIIDDIWDKEVW-KL-----------------IKCAFSKK-S-------------PGSRLITTTRIVSVSEACCSS--R---…
>ScWN6R01G433000.1
-----------------------------------------------------------------------------------------------------------------------------------------------------------------------------------------------------------------------------------------------------ESSL-------------------------------------TQSE------------------------KYLVVIDDIWSTQAW-KI-----------------IKCCLFLN-D-------------LGSRIMTTTRSIDIAKSCCSR--R---…
>ScWN6R01G452200.1
------------------------------------------------------IYKNKVLEFLQSERSDESIFGLWGTSGVG--------KTRLLS---LIADSY-----------------------ADSFCHVIFLDGGS---SVRVMQNHFAYFLKLDWE-------------------------------------------------------------TISLLEEHHRAKIIMEYLEHVSFLV--------------------------------------------------------------------LLDD-VQDEDYPDL-----------------TAVGLPMALG-------------HRQKVILTSRSQVVCARMGCTI-SNTL…
>ScWN6R01G452300.1
------------------------------------------------------IYKNKVLEFLQSERSDESIFGLWGTSGVG--------KTRLLS---LIADSY-----------------------ADSFCHVIFLDGGS---SVRVMQNHFAYFLKLDWE-------------------------------------------------------------TISLLEEHHRAKIIMEYLEHVSFLV--------------------------------------------------------------------LLDD-VQDEDYPDL-----------------TAVGLPMALG-------------HRQKVILTSRSQVVCARMGCTI-SNTL…
>ScWN6R01G460200.1
-----------------------------------------------------KEQVIDLTTRISEDGPECYPIVVYGASGIG--------KTVLVRKVVYDY-----------------------SLQLSGRFERLAWITMMHPFNQEEFLRSIIKQFLACTPR-CGKESVSRIKDIP----------------------------------------------------------SDKLVNEILELMEG-G-------------------------------------------------------------RSLVILDGLSTDKEWDQV-----------------KSFLWNSG------------RFKHSCTIVVTTTNVALAHHCSSNK-----…
>ScWN6R01G465600.1
--------------------------------------------EGPTNKLVSWLNDKDK---------MLKVVSIVGFGGLG--------KTTLANEVYHKLK--------GEFH-CG-----------AFVPV-------SQKPNILKLLHSLLTQLG---------------------------------------------------------------------CGQSFHDCDLNVLLDQLRKKLKNQ-------------------------------------RY------------------------FIIIDDLWDVSAW-SI-----------------IKCAFPEN-N-------------LGSRIVVTTRIKNVAGACCFG--H---…
>ScWN6R01G465700.1
--------------------------------------------EGPTNELLSWLNDKEK---------KLKVVSIVGFGGLG--------KTTLANEVYHKLK--------EEFH-CA-----------AFVPV-------SQKPNIPKFLHSLLTQLG---------------------------------------------------------------------CQQSFHDCELNVLLDQVRENLKNR-------------------------------------RY------------------------FIIIDDLWDVSAW-GI-----------------IKCAFQEN-N-------------LGSRLIVTTRIKNVAEECCFG--H---…
>ScWN6R01G479900.1
---------------------------------------------------------------------------------------------TLAQLIYNEP-GVQK----------------------HFELLIWVCVSD--SFDVDSLARRIVDFHLKNSI-----------------------------------------------------------------IQAPF-KKGPLDSLQIVLSGR----------------------------------------------------------------RYLLILDDVRN-RESDK-------------------WKKLEVRLTH----------GAKGSVVLVTTRDEGVAKIMGTVK-----…
>ScWN6R01G480000.1
----------------------------------------------SRDTKNIVGTLLG-----LPNSADLSVVPIVGVGGLG--------KTTLAQLIYNEP-EIQK----------------------HFELLIWVCVSD--SFDVDSLAKRIIAFHLEKDV-----------------------------------------------------------------VEAVASKKSPLDSLQDVLSGH----------------------------------------------------------------RYLLVLDDVWN-RESDK-------------------WEKLKDRLTH----------GANGSVVLTTTRDEGVAKLMGTVK-----…
>ScWN6R01G480200.1
----------------------------------------------SQDTKNIVDTLFC-----QASSANLTVVPIVGIGGLG--------KTTLAQLIYNEP-EVQK----------------------HFELLIWVCVSD--SFDVDSLARRIVDFHLKNSI-----------------------------------------------------------------IQAPF-KKGPLDSLQIVLSGR----------------------------------------------------------------RYLLVLDDVRN-RESDK-------------------WKKLEVRLTH----------GAKGSVVLVTTRDEGVAKIMGTVK-----…
>ScWN6R01G480300.1
-------------------------------------------------------------------------------RGLG--------KTTLAQLIYNEP-EIQK----------------------HFELLIWVCVSD--SFDVDSLAKRIVAFHLEKDV-----------------------------------------------------------------VEAVASRKSPLDSLQDLLSGH------------------------------------------------------------------------------SDK-------------------WEKLKDRLTH----------GANGSVVLTTTRDEGVAKLMGTVK-----…
>ScWN6R01G480400.1
----------------------------------------------SQDTKSIVDTLLG-----HASNENLMVLPIVGVGGLG--------KTTLAQLIYNEP-EVQK----------------------HFELLIWVCVSD--NFDVDSLANSIVEAATPNRS-----------------------------------------------------------------TAEAASKKRPLDRLQDGLSGR----------------------------------------------------------------RFLLVLDDVWN-RESDK-------------------WEMLKARLTL----------GAKGSVVLTTTRDGGVAKIMGSVK-----…
>ScWN6R01G480700.1
--------------------------------------------------GNEKEEIIKLISNKDL--QRFRVISLWGMGGIG--------KTTLVRDIYQS-------------------------QEISSMFDKRACVTVMRPFNPATLLES-LTVQFGD------------------------------------------------------------------------------KNETDLRRCLEGR-------------------------------------------------------------TYLLVLDDLWSRVEWDAI-----------------KQYL----------------PELAASCVIVTTREENIAKHCSKDE-----…
>ScWN6R01G480900.1
--------------------------------------------------GKQKEEIIKLISNKDL--QHFRVFSLWGMGGIG--------KTTLVTDVYQT-------------------------QEIGSMFDKRACVTVMRPFNSAILLES-LIMQFRDRN--------------------------------------------------------------------------EDKNETDLRGCLEGK-------------------------------------------------------------RYLLVLDDLWSIGEWDAI-----------------KQYL----------------PETAASCIIVTTREENIAKHCSKDE-----…
>ScWN6R01G481200.1
--------------------------------------------------GNEKEEIIKLISNKDL--RQFHVISLWGMGGIR--------KTTLVKDIYQS-------------------------QENSSMFDKRACVTVMRPFNLAMLLES-LIMQFRD------------------------------------------------------------------------------NNEADLRTCLEGK-------------------------------------------------------------RYLLVVDDLWSIVEWDAI-----------------KPYL----------------PETGASCIIVTTREENIAKHCSKDE-----…
>ScWN6R01G481300.1
--------------------------------------------------GNEKEEIIKLISNKDL--QQFHVISLWGMGGIG--------KTTLVKDIYQS-------------------------QENSSMFDKRACITVMRPFNLATLLES-LIIQFRD------------------------------------------------------------------------------NTETDLRRCLEGR-------------------------------------------------------------RYLLVLDDLWSTVEWDTI-----------------KPYL----------------PETAASCIIVTTREENIAKHCSKVE-----…
>ScWN6R01G506000.1
--------------------------------------------EKPRDELINMLLD--GDDWS---KNPLKMVSVVGFGGLG--------KTTLAKMVYDKIKVR---------FDCS-----------AFVSV-------SQNPNMKKILKDILFELDKYK---------------------------------------------------------------YSDIYN--VEREEKHLIDELIEFLG-------------------------------------EKRC------------------------LMVIDDTWDEIAW-DF-----------------IKRAFSKN-G-------------IGSRLIMTTRNVSVAETCCSS--N---…
>ScWN6R01G511400.1
[truncated: 1,337 more rows]
